# Supplementary material for: Single cell epigenomic and transcriptomic analysis uncovers potential transcription factors regulating mitotic/meiotic switch
Source: Cell Death Dis. 2023 Feb 17;14(2):134. doi: 10.1038/s41419-023-05671-w (PMC9935506; doi:10.1038/s41419-023-05671-w)
Supplement: Supplementary file 9 — Supplementary Table S1 [file 41419_2023_5671_MOESM9_ESM.xlsx]

## Sheet: Description
Supplementary Table S1
UpReg. genes
722 genes
Up-regulated genes between lep. vs prel.
DownReg. genes
783 genes
Down-regulated genes between lep. vs prel.
UpReg. peaks
872 peaks
Up-regulated peaks between lep. vs prel.
DownReg. peaks
596 genes
Down-regulated genes between lep. vs prel.
Created by Fali Zhang et al. from Qingdao Agricultural University.

## Sheet: UpReg. genes
Hist1h2ap
Slbp
Pclaf
Hist1h1b
Rrm2
Hist1h1e
Cntln
Stra8
Dek
H3f3b
Mcm6
Pcna
Mcm5
Rpa2
Uhrf1
Mcm4
Hells
Rps3a1
Ptma
Dnajc9
Ppil1
Rad51
Clspn
Rec8
Smc1b
Atp5b
Dscc1
Dut
Cdt1
Rps17
Stmn1
Orc6
Hat1
Ssna1
Smc6
Rps10
Tk1
Atad2
Pold2
Ccne1
Ppia
Tubb5
Hist1h2ae
Cdc7
Pold3
Brca1
Rpl11
Tuba3a
Rfc3
Serf1
Tipin
Wdr76
Hsp90ab1
Rpl32
Toe1
Card19
Cbx5
Cdc45
Ssh2
Syce1
4930432K21Rik
Cdca7
Rnf130
Chaf1a
Rps4x
Rgs10
Lig1
Stk31
Eif4a2
Usp37
Tex12
Rfc2
Rps3
Hist1h1c
Hist1h4i
Lactb
Atp5c1
Exo1
Rpl19
Pask
Sdf2l1
A430005L14Rik
Cct7
Maged1
Camkk2
Nono
Rad51ap1
Eef1a1
Rps8
Sh3bgrl3
Ccnd1
Fen1
Prdx4
Limd2
Elof1
Ints7
Rbbp4
Cited1
Mcm2
Nfatc2ip
E2f8
Cct8
Prim1
Ppic
Rmi1
Rps2
Tuba1b
Gapdh
Rbm44
Fbxo5
Fmr1
Batf3
E2f6
Mum1
Rpl23
Ninj1
Gm1673
Nap1l1
Nsd3
Cdk2
Id2
Id3
Acadl
Haus4
Taf1
Usp3
Mthfd2
Hsf2bp
Tubg1
Map7d2
Haus8
Nup85
Cox4i1
Mcm3
Psmd13
Yeats2
Mdm2
Dctpp1
Cenph
Mns1
Fh1
Zdhhc2
Hist1h4d
Rab11a
BC004004
Rgs12
Cirbp
Wdr6
Chek1
Eif1b
Tyw1
Rab11fip2
Wdhd1
Rbbp7
Eef2
Pola1
Chd3os
Rpl10a
Zc3h6
Pfdn5
Akip1
Ldha
Bend4
Alyref
Prkdc
Tmtc4
Mlycd
Ptbp3
Uvrag
Fos
Tmem126a
Eif3i
Tbca
Dcaf10
Arpc1a
Thoc3
Rps15a
Ssbp2
Samhd1
Esd
Rack1
Sod1
Vezf1
Txlna
Cdkn1c
Rnf168
Rps15
Trim41
Ptprs
Mis18a
Il17rc
Sp1
Churc1
Phgdh
Ddx10
Sf3b3
Cdca7l
Cep131
Eif1ax
Pdk3
Scrib
Pgls
Pcbp2
Hdgfl3
Raly
Pkig
Tkt
Gfra4
Tinf2
Shisa8
Ddx39b
Slc25a31
Chaf1b
Bex2
Pdp1
Casp8ap2
Rb1
Ogdh
Fth1
Tti2
Nasp
Gmnn
Psip1
Kif15
Chka
Naca
Rfc4
Reep5
Fdps
Ubr7
Atp5g3
Rpa3
Hist1h1d
Gaa
Rcan3
Slc25a23
Asf1b
Rnf113a2
Cactin
Fbln1
Ezh2
Tmem209
Gpi1
Neil3
Xrcc1
Smim14
Oxld1
Surf4
Snu13
Homer2
Hnrnph3
Psmg1
Psmb7
Psma3
Metrn
Foxn3
Mcm7
Dazl
Cyc1
Cenps
Mms22l
Tfdp1
Gltp
Smc4
Ndufs3
Gbx2
Rrm1
Hhex
Upf3b
Polr3k
Stk10
Vat1
Tex14
Abcb6
Cntrob
Ndufa10
Rfwd3
Hist1h1a
Trappc1
Rpl26
Strn4
Dync1i1
Eif3h
Cbx2
Cstf2
Nup43
Lrrc59
Enkd1
Med9
Ash1l
Tmem108
Rpl7
Pik3r3
Cope
Cramp1l
Tmed3
Tspan4
Kin
Crabp1
Med22
Rpusd3
Zmym3
Smim19
Gstp1
Id1
Paxip1
Jade3
Dcakd
Ctnnbip1
Minos1
Pkd1
Sh3glb1
Ndufs8
Gen1
Rpl37
Brd3
Rmnd5b
Syngr4
Uqcrc1
Nae1
Polr3f
Atpif1
Pgk1
Slc6a17
Epb41l4b
Zbtb8os
Mapk8
Mecp2
Psmc3ip
Clcc1
Rpl27
Rad51b
Tada2a
Etfdh
AC149090.1
Ctsd
Chd7
Stxbp2
Fsd1l
Otub1
Nploc4
Fus
Ndufs6
Rps6
Tmem106c
Stag3
Tdp2
Aaas
Nxt1
Sarnp
Ogfr
Hnrnpa2b1
Hdac2
Ccp110
Fry
Alms1
Pi4ka
Atad5
Pgp
Atp5g2
Sgk3
Rnf216
BC031181
Dna2
Nln
Mre11a
Mad2l2
Prr5
Ppih
Tacc2
Pink1
Macf1
Anapc16
Nt5dc2
Bloc1s2
Ppp1r13b
Umps
Scd1
Eif3k
Dync1h1
Arhgdig
Aunip
Pithd1
Ipo8
Atp5f1
Amn
Zc3hav1l
Eci1
Cep162
Chpf
Dnajb11
Scrn3
Nsd2
Ndufb9
Snhg11
Zcchc3
Mdk
Dhfr
Retreg3
Lsm5
Rasl11a
Ndufs7
E2f1
Atox1
Cct5
Drg1
Rbbp8
Nkd1
Csde1
Arpc5l
Shisa5
Cnih2
Sart1
Mcmbp
Vps4a
Tmem234
Ccdc138
Krt18
Usp31
Nup133
Mterf4
Phlpp2
Stx12
Dgcr6
Mrgbp
Aar2
Mark3
Thap7
Zfp580
Dusp9
Erlin2
Dtnbp1
Tanc1
Ddx4
Fanca
1700025G04Rik
Rida
Adh5
Nktr
Hist1h3a
Zwilch
Ncapg2
Caprin2
Fxn
Hdac5
Tmco1
Tanc2
Xpr1
Mfap1a
Rad51c
Cpox
Yif1b
Etfa
Ncbp3
Eif3l
Nfic
Ptrh2
Luc7l
Mpv17l2
Luc7l2
Adad2
Pbrm1
Vps51
Gm2000
Gmcl1
Cdkn2a
Gmps
Ptk2
Tnpo1
Pex6
Stradb
Emsy
Slc44a1
Mapk9
Rab8a
Wrb
Ccdc174
Hnrnpl
Zswim7
Bmyc
Smdt1
Mael
Topbp1
Tia1
Suclg1
Prim2
Efr3a
Fsd1
Rpsa
Map3k12
Gemin7
Cisd2
Pigt
Slc29a1
Strbp
Eif4b
Phlda3
Rfc1
Atp6v0a2
Mdc1
Rbmx2
Siah1a
Trmo
Erich1
Atp5o.1
Tgfb1
Jund
Hist1h2ag
Pcbp3
Bcl2l11
Atf1
Nme4
Exosc2
Coa7
Tbc1d14
Coq6
Rpain
E2f2
Gemin2
Mrpl18
Zfp410
Cebpg
Alpl
AI314180
Hspd1
Tmed4
Rpl39
Atr
Klhdc2
Ergic3
Snf8
Ddost
Xpo7
Otud3
Gps1
Slf1
Lrr1
Golga5
Srek1
Icmt
Ice2
Tonsl
Smad2
Surf1
Mphosph8
Xrcc6
2021-09-10
Gps2
Itfg2
Palb2
Ung
Mtx2
Zfp444
Jag2
Smim22
Bcor
Mpnd
Snapin
Fignl1
Gstm5
Med16
Gatad2a
Rabif
Hsdl2
Tubgcp4
Gyg
Ccdc9
Dck
Zswim8
Rbm4b
Tnnt1
Gtf2e2
Ubl5
Axin2
Srsf4
Cox5a
Rad18
Supt16
Tmem65
Rab6b
Ptbp2
Keap1
Leprotl1
Ifnar1
Men1
Vdac3
Tcfl5
Sbf2
Tuba1a
Spc24
Dhx9
Lrrc14
Esco1
Pdlim7
BC055324
Ormdl1
Mapk14
Rpgr
Mpc2
Cwc25
Siva1
Syne4
Pskh1
Mier2
Papd5
Wdr5
Prkcsh
Gkap1
Ndufs5
Macrod2
Oxa1l
Gm2694
Csnk2b
Btrc
Pebp1
Fbxo2
Hjurp
Ufd1
Ap1b1
Meaf6
Top2b
Timm17b
Qrich1
Vamp3
Arl2bp
Stk25
Map2k7
Sssca1
Pygb
Ivns1abp
Ift52
Micu2
Akr7a5
Fam193b
Prelid3b
G3bp2
Syf2
Cdc16
Fam76b
Rae1
Ctbp1
Svbp
Cpsf7
Atxn7
Prpf38a
Stim2
Aco2
Senp1
Ube2m
Nectin3
Creld2
Zwint
Grcc10
Zfp318
Cep85
Rpl7a
Dnajc1
Dennd5a
Sec23b
Espn
Dap3
Ndufb10
Ap1g1
Rpgrip1
Npdc1
Arl2
Myo9a
Mut
Ampd2
Fnbp1l
Ppp4r1
Cib1
Rpl18a
Brca2
Exosc10
Xiap
Pcgf3
Bckdhb
Gtpbp1
Syce3
Rev3l
Baz1b
Ypel1
Tmem245
Psmb5
Rps24
Pigf
Wfdc2
Pkn1
Kdm1b
Ift27
H1f0
Fopnl
Sct
Ints9
Tyms
Cdk2ap2
Ensa
Ate1
Eva1b
Phka2
Nudt14
Hdac3
Tssc4
Emd
Hnrnph1
Rnf214
Ankhd1
Pigyl
Ap2a1
Taf10
Fbxw2
Trabd
2410002F23Rik
Ninl
Srp72
Taf6
Ubox5
Spsb3
Tgfbr1
Rbx1
Fbxo18

## Sheet: DownReg. genes
Cks2
Ube2s
Arl6ip1
Cenpa
Ube2c
Cdc20
Ccnb1
Cenpf
Llph
Jpt1
Nusap1
Blnk
Cdca3
Eif2s2
Ythdc1
Tbrg1
Tcl1
Mtdh
C330021F23Rik
1700019D03Rik
Nucks1
Utf1
Kif20a
Mis18bp1
Terf1
Bub3
Zfp42
Rrp15
Eif4ebp1
Ldlr
G3bp1
Srsf7
Tpx2
Hmmr
4930461G14Rik
Trp53
Atxn7l3b
Psmd7
Aurka
Ddx18
Arid5b
Polr2e
Rad21
Cdca8
Tgif2
Fzr1
Emc6
Morc1
Tomm20
Gnl3
Msmo1
Tma16
Dph3
Prrc2c
Ppan
Alg13
Mkrn1
Pigl
Hnrnpdl
Plk1
Fam117a
Tacc3
Ssbp1
Cggbp1
Cenpe
Epcam
Wdr43
Mtf2
Sms
Aamp
Chchd4
Calm3
Hmgn5
Nup37
Klf2
Fam83d
Eef1e1
Miip
mt-Nd2
Lgr4
Ubxn2a
Senp6
Dohh
Nek2
Srsf3
Stip1
Mrps14
Esf1
Akap12
Tuba1c
Ost4
Arl5a
Knstrn
Dppa5a
Tomm5
Smc2
Map1lc3b
Arhgef39
Ube2e1
Ebna1bp2
Mybl2
Gadd45gip1
Vdac1
Ftl1
Incenp
Cdc26
Epp13
Wbp11
Gar1
Fbxo15
Vbp1
Cyp51
4921524J17Rik
Hspa8
Kpna2
Mbtps1
Mrps5
Zfp992
Rbm8a
Kif22
Zcchc10
Mybbp1a
Dnaja1
Rest
Arrdc4
Hdhd2
Sgo2a
Papola
Nadk2
Mrto4
Socs2
Csnk2a1
Rras
Dbf4
Ddx39
Sall4
Nanog
Sdad1
Pno1
Dppa4
H2afv
Pfdn6
Rrbp1
D030056L22Rik
Zfp706
Rap1b
Lsm8
Eif4e
Wsb2
mt-Nd1
Pik3ca
Gjb3
Mki67
Apoe
Dnttip2
Mospd2
Tes
Ect2
Mad2l1
Rala
Kif11
Nuak1
Gm3143
Fbxo31
Mphosph6
Ndufa7
Tmem29
Mrpl57
Zfp710
Ccdc50
Klf8
Srsf6
Birc5
Nol8
Srrm2
Brd1
Reep4
Calm2
Sap30
5031425E22Rik
Fgfr2
Eny2
Etfb
Zfp106
Rps29
Agfg1
Mrpl2
Trim28
Pdcd11
1500009L16Rik
Rcn1
Ptpre
Tceal8
Mrps18b
Pnrc2
Larp7
Twistnb
Myo10
Cnot2
Gspt1
Nop10
Kansl2
Pdlim4
Rsl24d1
Lyar
Rbbp6
Mak16
Ostf1
Arhgap19
Trim6
Ddx21
Acin1
Rab3il1
Fgfr1op
Bet1
Pdgfa
Dusp4
Mpc1
Mrps18a
Lrrc34
Cdc25c
Ankfy1
Prc1
Efs
Mrps12
Epn2
Tet1
Cdk1
Mlf2
Ccnf
Rpl39l
Rgcc
Ccna2
Rlim
Kcnk5
Dnd1
Ubb
Timm13
Mpp6
Dusp6
Ptp4a1
Akt1s1
Cep164
Morf4l1
Rnf125
Arid3b
Usp12
Snrpa
Pnpla6
Atp6v1g1
Lims1
Kmt2c
Atg3
Creb3l2
Fam160b1
Zranb2
Degs1
Sgta
Tubb4b
Cdk4
Zfp553
Nsa2
Mff
Pcf11
Tcea1
Defb42
Prrc2a
Arl4a
Nde1
Cep89
Elf3
Baz2a
Gba
Atmin
Orc4
Fam60a
Map2k4
1810013L24Rik
1110008F13Rik
Azin1
Liph
Tmem55a
Mfsd14a
Fbxo22
Igf2bp1
Prr12
Gabarapl2
Prmt6
Cdkn3
Dync1li2
Cmss1
Tax1bp1
Zfp513
Actl6a
Polr2k
Cyb5a
Jakmip1
Mycn
Rundc3a
Galt
Usp50
Bid
Mex3c
Ccdc58
2310030G06Rik
Wwtr1
Ube2d3
Plekhf2
Brix1
Sap18
Myef2
Glt1d1
Mtss1
1110008L16Rik
Cacybp
Gtf2h3
Cd24a
Tmem97
Cebpz
Med10
Hint3
Sec62
Gm42047
Gpatch4
Rbm3
Ubtf
Tfb2m
Helz
Isoc1
Impad1
Amdhd2
Aspm
Sigmar1
Mrpl15
Top1
Mrpl41
Glrx2
Fpgs
Ubald2
Ccar1
Tmsb10
Rps12
Nrf1
Basp1
Cox7a2
Cdc42ep4
Oma1
Krtcap3
Trim13
Chchd5
Mrpl46
Srek1ip1
Malat1
Mettl16
Gabpa
Zbtb7a
Gtpbp4
Ipo11
Atl2
Dynll2
Dynll1
Eif5b
Nol9
Ppp3r1
Ift74
Ntpcr
AU022252
1190007I07Rik
Lhx1
Atp6ap1
Trim25
Zdhhc20
Ckap2
Tst
Cdc42ep5
Cfap20
Ifitm1
Zc3h13
Dlc1
Smyd5
Ndufaf4
Crcp
Ddx19b
Prpf38b
Ppp1r12a
Atg14
Racgap1
Rnf14
mt-Atp6
Cfdp1
Ttc32
Rrn3
Ube2i
Whamm
Lats2
Cstf2t
Hltf
Plcd1
Vkorc1l1
BC003965
Rplp0
Trap1a
Nudcd1
Esrp1
Cwc15
Nudc
Nudt5
Hmgb2
Iws1
Pttg1ip
Ccnb2
2021-03-05
Mtmr14
Rrs1
Nfe2l1
Kit
Dmac1
Srsf5
Noc2l
Sidt2
Dnajc8
Nfe2l2
Tmem243
Fgfr1
Ube2d2a
Smim26
Cenpt
Ftsj3
Atrx
Gtf2e1
2510002D24Rik
Hk1
Hmgn1
Cops7a
Thg1l
Gorasp2
Chordc1
Sec11a
AC160336.1
Etv5
Hic2
1110012L19Rik
Trim12c
Rsl1d1
Wdr12
Rnf26
Mesd
Ubl3
Nme6
Mbtd1
Emc4
Naa15
Sqle
Snrpd1
Nras
Arhgap11a
Oaz2
Kif20b
Gm16286
Pten
Avpi1
Fam109a
Rbm18
Rpp25
Slc39a10
Ssbp4
Dhx15
Asxl1
Fzd7
Rragc
Golga4
Vangl1
Rbm47
Asf1a
Cmtm7
Jtb
Ercc6l2
Rwdd1
Gpsm2
Fdft1
Polr2l
Rbm27
Ltv1
Rpl41
Rpl7l1
Sod2
Nob1
Zdhhc21
Ino80e
Zfp560
Trmt61a
Tbpl1
Zfp639
Tada3
Fxr1
1600002K03Rik
Golt1b
Atad2b
Clk1
Traf4
Hey1
Tmem33
mt-Cytb
Papd7
Vta1
Cenpw
Slc2a3
Vim
Tlnrd1
Tgs1
Pdia5
Pfdn4
Ccnl2
Dnajb1
Ppdpf
mt-Nd3
Emg1
Nt5c3
Zcchc8
Tbc1d17
Syt5
Rnf19b
Atp6v1c1
Ckap5
L1td1
Tmem5
Daam1
Mipep
Tomm22
Eif3j1
Slc7a6os
mt-Co2
Gm5617
Cnn3
Diaph1
Gtf2h4
Akap1
Six4
Ppp4r2
Cdc34
Pisd
Ppp1r37
Timm10
Dnm1l
Opa1
Rpf2
Ino80b
Pnpt1
Bub1b
Elovl6
Mpp1
Gm4779
Tnrc6b
Ankle2
Ubqln4
Klf3
Acadm
Ppp3ca
Rai14
Slc25a13
BC048679
Abcf3
Atp5j
Tspyl1
Tmem199
Dpm3
Ube3c
Txnl4a
Ddx54
Orc1
Spg7
Mbd3
Dhx33
Actr3
Zfp516
Ankrd13c
Fbxo33
Tmed10
Eif4h
Picalm
Lancl2
Ywhag
St13
Pikfyve
Mrps10
Tmem167
Hspa9
Fem1b
Ank3
Zfp593
Smad7
1110004E09Rik
Palld
Nup35
Zc2hc1a
Epb41l4aos
Smad5
Dlgap5
Dph6
Rangrf
Gabpb1
Mmp15
Atg4b
Bola2
Son
Rps13
Ip6k1
Ppp1r10
Timm21
Aen
Mtf1
Cfl1
Pqbp1
Cat
Prdm5
Habp4
Tmem201
Gtpbp10
Pls3
Mrpl51
Uri1
Pcgf2
Myo1b
Dap
Sde2
Acads
Adi1
Kti12
Lbr
Srp68
Smyd2
Rc3h1
Osbpl2
Mat2b
Exoc1
Rpl36al
Ino80d
Ptp4a2
Hsbp1
Tor1aip2
Mtg1
Klhl24
Gnpnat1
Ahdc1
Usp46
Psmd12
Dzip3
Cr1l
Ccnd3
Max
Srp9
Tnfrsf10b
Hsph1
Nop16
Gca
Mrpl47
Sacm1l
Smox
Noct
Taf15
Ctbp2
Nat10
Svip
Snrpa1
Nvl
Map4k4
Gga1
Zbtb43
Prpsap1
Slc45a4
Fra10ac1
Snrpn
2021-03-07
Cyb5r1
Slc5a6
Ambra1
Kcnq1ot1
Usp26
Wapl
Rnf7
Mbip
Tspan13
Tmem183a
Ndufaf8
Kif2c
Ppp2r3c
Dnajc2
Trim24
Slc25a51
Arrdc3
Mxi1
Ncl
Dync1i2
Ccdc59
Klc2
Unc50
Esrrb
Mindy1
Dnm2
Ptges2
Ulk1
Urb2
Mios
Ago2
Mrpl19
Sox15
Sltm
Tfap2c
Dppa2
Ruvbl2
Ero1l
Pam16
Hp1bp3
Dcp2
Mmadhc
Eif4e2
Sf3b6
Rtf1
Trim59
Frat2
Pop1
Nudcd3
Maf1
Selenoi
Nlk
Ppm1a
Gm10076
Rps27rt
Smu1
Rab27a
Bms1
Arpc2
Herpud2
Ss18l2
Mgst3
Qtrt1
Rbm39
Apex1
Ormdl2
Rad23b
Paip2
Gnb4
Hmgcr
Cul2
Trip10
Rfk
Snrpf
Bahd1
Ralb
Ccnl1
Dnajc7
Wac
Deptor
Tomm7
Pdap1
Elavl1
Efhd2
Psmc5
Zfp771
Usp34
Crbn
Cbx1
Klhl13
Leng1
Zfx
mt-Nd4
Crocc
Cd276
Mapre1
Zswim1
Gtpbp6
Ggct
Pin1
Enoph1
Ppp2r1b
Eef1g
Msl1
Larp4
Cecr2
Psen1
Mrpl39
Pax6
Bop1

## Sheet: UpReg. Peaks
Peaks	Peaks to genes
chr13-56097772-56098272	H2afy
chr8-11825421-11826133	Arhgef7
chr11-95543682-95544976	Ngfr
chr4-123692146-123692738	Macf1
chr7-45311855-45314140	Trpm4
chr2-32253163-32253949	Pomt1
chr5-114296553-114299480	Myo1h
chr5-136600366-136601118	4731417B20Rik
chr9-114855004-114856002	Cmtm8
chr2-59741650-59743664	Tanc1
chr11-115100762-115102385	Rab37
chr19-42794659-42796081	Hpse2
chr8-119912458-119913940	Usp10
chr12-19175571-19176244	Gm5784
chr7-27560142-27562232	2310022A10Rik
chr19-57062762-57063311	Ablim1
chr3-84435220-84436669	Fhdc1
chr13-43246236-43247000	Gfod1
chr2-156474010-156478809	Epb4.1l1
chr17-27999608-28000322	Anks1
chr14-55624884-55627330	Ipo4
chr19-55824882-55826273	Tcf7l2
chr9-65100619-65103841	Igdcc4
chr11-96351100-96355101	Hoxb2
chr4-58994770-58995987	Dnajc25
chr15-5148971-5150113	Prkaa1
chr15-85668877-85673142	D130051D11Rik
chr8-40441418-40442685	Zdhhc2
chr1-38239358-38240176	Aff3
chr14-118795003-118796870	Cldn10
chr7-75308067-75309479	Sv2b
chr3-27269845-27271054	Nceh1
chr15-32920299-32922141	Sdc2
chr2-181692801-181694764	Rgs19
chr2-74722937-74729589	Hoxd4
chr11-119077759-119092824	Cbx4
chr10-127737996-127740598	Zbtb39
chr15-81855792-81861150	Tob2
chr19-4212113-4217483	Clcf1
chr8-83664852-83669342	Ptger1
chr19-57146597-57148258	Ablim1
chr6-35287934-35289457	Slc13a4
chr8-117459921-117460574	Cmip
chr11-120181692-120191928	2810410L24Rik
chr11-78094148-78095472	Fam222b
chr8-120330961-120332987	Gse1
chr13-52014874-52015817	Gm26651
chr2-76338232-76339590	Pde11a
chr6-31555084-31565775	Podxl
chr6-72122481-72123114	St3gal5
chr4-137276111-137279899	Wnt4
chr5-134373347-134375649	Gtf2ird1
chr12-57211318-57212413	Slc25a21
chr3-68868222-68871058	Gm17641
chr13-49169320-49170406	Ninj1
chr2-74761557-74764309	Hoxd1
chr15-78716862-78720916	Elfn2
chr15-79803497-79805534	Nptxr
chr10-121423406-121424083	Rassf3
chrX-73594154-73595703	Atp2b3
chr15-89088449-89090244	Selo
chr15-100761080-100762747	Slc4a8
chr2-164167701-164169093	Kcns1
chr12-112162164-112165629	Kif26a
chr17-3610844-3612138	Nox3
chr6-116207390-116208909	Fam21
chr11-102665064-102666330	Gm1564
chr13-73970388-73971839	Zdhhc11
chr11-98924539-98933500	Rara
chr19-29066643-29067691	Ak3
chr11-118568867-118570840	Rbfox3
chr4-3227662-3232429	AI838599
chr4-84544510-84547011	Bnc2
chr15-101052121-101054869	Fignl2
chr16-22843950-22845277	Tbccd1
chr5-147920942-147921570	Slc46a3
chr12-106081074-106083462	Vrk1
chr12-27150665-27151708	Gm9866
chr5-113467270-113468439	Wscd2
chr7-16809570-16812664	Fkrp
chrX-140598138-140601204	Tsc22d3
chr1-75503463-75508250	Obsl1
chr12-18387071-18388141	5730507C01Rik
chr10-80339826-80345633	Adamtsl5
chr19-53575225-53577803	Nutf2-ps1
chr8-48202687-48204180	Tenm3
chr6-115675072-115677531	Raf1
chr19-5037699-5040011	B3gnt1
chr4-103619053-103621830	Dab1
chr5-24481400-24486571	Agap3
chr7-45832418-45834542	Grin2d
chr2-168807420-168808210	Gm14261
chr8-84721996-84726383	Nfix
chr9-121641248-121643535	Vipr1
chr2-78867112-78872913	Ube2e3
chr2-154548470-154550473	1700003F12Rik
chr1-180695774-180698259	Mixl1
chr19-59074512-59076583	4930506M07Rik
chr11-73159662-73161321	P2rx5
chr4-108216897-108219727	Zyg11a
chr18-81838775-81840101	Galr1
chr7-109780798-109782346	Nrip3
chr13-41219141-41220972	Elovl2
chr2-167721241-167723234	A530013C23Rik
chr11-81151343-81154192	Asic2
chr16-22431820-22432462	Etv5
chr8-126478545-126479214	Gm17296
chr1-16092648-16093843	4930444P10Rik
chr7-126779741-126783188	Tbx6
chr8-106414782-106416297	Zfp90
chr9-121757366-121762576	Zfp651
chr5-124528471-124532955	Rilpl1
chr11-50601053-50604125	Adamts2
chr10-79553530-79555808	Mier2
chr9-99628935-99630811	Dzip1l
chr9-22116081-22118530	Elof1
chr7-30972437-30974639	Lsr
chr15-39076444-39078959	Cthrc1
chr15-102952511-102958320	Hoxc11
chr4-155233502-155236450	Ski
chr2-158152787-158155151	Tgm2
chr11-64434528-64436937	F930015N05Rik
chr11-50376291-50380450	Hnrnph1
chr7-45783256-45787771	Lmtk3
chr3-146220438-146221805	Lpar3
chr7-126291719-126292918	Sbk1
chr10-82127389-82128737	AU041133
chr7-139187542-139189277	Stk32c
chr9-54285902-54287916	Gldn
chr4-152129729-152132909	Espn
chr10-78463453-78465821	Pdxk
chr7-142653696-142661471	Igf2
chr9-42018489-42019886	Sorl1
chr11-100622425-100624194	Nkiras2
chr5-115521621-115526247	Pxn
chr15-89139709-89141787	Mapk12
chr12-49376647-49386676	Foxg1
chr11-51648340-51651604	D930048N14Rik
chr12-75894576-75895355	Syne2
chr11-94497370-94500843	Epn3
chr6-101376180-101378836	Pdzrn3
chr14-34614598-34615703	Opn4
chr18-61776205-61776948	Afap1l1
chr13-25019189-25021104	Mrs2
chr7-66107872-66111570	Chsy1
chr6-124855943-124858457	Leprel2
chr11-102436637-102439099	Grn
chr5-125388152-125390876	Ubc
chr12-12920306-12921342	Rpl36-ps3
chr7-110613008-110616300	Sbf2
chr14-76555434-76558868	Serp2
chr7-109702766-109704584	Akip1
chr7-45173956-45177456	Gfy
chr9-114977532-114979665	Osbpl10
chr2-25877243-25878526	Kcnt1
chrX-12651895-12652690	1810030O07Rik
chrX-140276917-140280405	Gm15046
chr2-150607810-150609831	Apmap
chr17-87444232-87448093	Calm2
chr4-131918144-131922911	Tmem200b
chr15-80253167-80261331	Atf4
chrX-70476090-70477669	BC023829
chr11-74637432-74639603	E130309D14Rik
chr15-79107916-79110903	Micall1
chr5-122353724-122355202	Vps29
chr15-103536713-103538552	Ppp1r1a
chr18-35887110-35890550	Cxxc5
chr17-83275603-83278335	Pkdcc
chr2-181134307-181135597	Kcnq2
chr13-52928440-52931282	Auh
chr7-137308271-137315685	Ebf3
chr3-51788285-51789984	Maml3
chr11-116105936-116111073	Trim47
chr17-45543722-45546169	Tmem151b
chr9-45429590-45431942	Dscaml1
chr14-54571899-54578808	Ajuba
chr6-48601104-48603011	Repin1
chr8-15026347-15029381	Kbtbd11
chr12-31894796-31897355	Cog5
chr7-38111590-38113650	Ccne1
chr3-108282294-108285252	Sort1
chr5-37336187-37340003	Evc
chr16-45926931-45928490	Phldb2
chr5-115858526-115860507	Cit
chr9-14859641-14860822	Gpr83
chr12-87298865-87300956	Ism2
chr5-120116013-120117222	Rbm19
chr4-43380986-43383364	Rusc2
chr19-59193526-59196957	Kcnk18
chrX-101848818-101850956	Nhsl2
chr5-143251840-143256080	Zfp316
chr8-88626785-88628455	Snx20
chr8-69994417-69997409	Gatad2a
chr3-95171877-95174814	Sema6c
chr14-61438514-61440735	Kpna3
chr11-101008180-101010874	Atp6v0a1
chr17-36946607-36948055	Rnf39
chr4-147124338-147125839	C230088H06Rik
chr2-84733477-84739459	Ypel4
chr15-83148163-83150566	Poldip3
chr11-69339788-69341608	Chd3os
chr11-104468339-104470142	Kansl1
chr7-44838892-44841170	Il4i1
chr11-119039455-119045654	Cbx8
chr14-121280531-121286272	Farp1
chr13-21980828-21982407	Pom121l2
chr15-103299163-103306288	Copz1
chr19-45056169-45059668	Sfxn3
chr10-32889393-32891241	Nkain2
chr14-30547994-30553778	Tkt
chr3-82875636-82877693	Rbm46
chr5-24472728-24476301	Agap3
chr11-79337607-79341010	Nf1
chr9-102713841-102732772	Amotl2
chr5-112381119-112383170	Asphd2
chr6-83774674-83776640	Tex261
chr5-24600554-24606931	Smarcd3
chr2-31512784-31514008	Ass1
chr18-22342869-22346294	Asxl3
chr14-122223170-122224353	Clybl
chr10-89343451-89346737	Ano4
chr3-96409132-96410381	Gm26654
chr15-99294200-99296466	Prpf40b
chr2-122147119-122148978	B2m
chr15-89497387-89501069	Shank3
chr8-83837590-83838661	Gm26721
chr3-87998967-88001367	Bcan
chr4-3677286-3679306	Lyn
chr1-39192092-39195391	Npas2
chr5-102052544-102053501	Wdfy3
chr7-122288506-122291098	Prkcb
chr8-69584343-69585377	Zfp868
chr4-117834109-117837141	Slc6a9
chr14-70287190-70290198	Ppp3cc
chr13-64311500-64313378	Aaed1
chr1-180941477-180944095	Tmem63a
chr11-52919118-52920233	Fstl4
chr4-155983745-155984374	B3galt6
chr1-192833160-192835811	1700065J18Rik
chr6-34920019-34921077	Stra8
chr13-95221858-95223739	Pde8b
chr16-17758940-17761536	Klhl22
chr11-58210941-58211875	Irgm2
chr12-111444922-111450910	Tnfaip2
chr13-100650426-100652610	Ak6
chr17-51831244-51834443	Satb1
chr13-54948346-54950604	Unc5a
chr11-69035454-69038245	Ctc1
chr11-77488436-77494836	Git1
chr16-21245548-21249504	Gm16863
chrX-20059051-20061269	Chst7
chr5-34286428-34289033	Zfyve28
chr19-53309661-53314996	Mxi1
chr7-141948822-141951169	Brsk2
chr8-71679088-71682309	Jak3
chr15-88836062-88840611	Creld2
chr11-106775971-106790263	Polg2
chr9-119401175-119404242	Acvr2b
chr4-155890549-155893275	Acap3
chr10-61186458-61187599	Tbata
chr1-136259491-136262135	Gpr25
chr4-154139184-154143138	Wrap73
chr11-104230171-104233197	Mapt
chr12-116077015-116078424	Vipr2
chrX-93831169-93832955	Pdk3
chr8-11000293-11011597	Irs2
chrX-99214932-99218717	Efnb1
chr16-10357651-10358725	Tekt5
chr4-73790197-73791545	Rasef
chr3-154327082-154335259	Lhx8
chr15-73838665-73840697	Gm6569
chr2-165511626-165513569	Slc2a10
chr19-6950065-6954480	Bad
chr4-43629435-43632800	Npr2
chr7-24943682-24946253	Arhgef1
chr2-145673840-145677013	BC039771
chr11-116656207-116658719	Gm11744
chr14-54222754-54225621	Dad1
chr17-27511375-27514681	Grm4
chr11-75650420-75657449	Myo1c
chr15-81871241-81873128	Phf5a
chr19-45046150-45049260	Sfxn3
chr14-64054377-64055772	Prss55
chr15-102994402-103003374	Hoxc5
chr5-52564932-52567166	Lgi2
chr15-97828755-97833458	Hdac7
chr10-123086740-123087255	Mon2
chr8-70905340-70907045	Map1s
chr5-34335448-34337850	Rnf4
chr16-20240368-20242086	Map6d1
chr1-151879368-151880292	1700025G04Rik
chr19-47014082-47016943	Nt5c2
chr2-146220529-146224305	Insm1
chr1-93068547-93069674	Kif1a
chr12-70226384-70228481	Pygl
chr14-69190160-69191413	Nkx3-1
chr7-46844862-46847754	Ldha
chr2-122701645-122703592	Slc30a4
chr12-83483644-83489259	Dpf3
chr11-116826464-116830448	Mxra7
chr7-139301893-139302704	Pwwp2b
chr4-33922794-33925577	Cnr1
chr15-74486884-74488363	Bai1
chr15-86032187-86035353	Celsr1
chr11-77762735-77764659	Myo18a
chr5-65334973-65336435	Rfc1
chr4-5797614-5799281	Fam110b
chr19-36056693-36057961	Htr7
chr11-100411659-100417439	Leprel4
chr15-76455966-76458697	Scx
chr9-78395275-78396681	Ddx43
chr11-43527652-43532396	Ccnjl
chr12-34906028-34907913	4921508M14Rik
chr2-181219245-181220772	BC051628
chr6-121129376-121131585	Mical3
chr10-88200425-88201967	Ccdc53
chr11-102455252-102456869	Itga2b
chr4-133675314-133677229	Arid1a
chr11-75530128-75533286	Slc43a2
chr8-111741796-111747499	Bcar1
chr18-61209620-61212318	Slc26a2
chrX-94635750-94636788	Gspt2
chr8-79397645-79400042	Smad1
chr16-33683698-33685817	Heg1
chr11-69117429-69126624	9130213A22Rik
chr12-17746509-17748799	Hpcal1
chr6-125501961-125502581	Cd9
chr10-80140628-80143231	Atp5d
chrX-71364305-71365546	Mtmr1
chr11-77512458-77517054	Abhd15
chr17-35438673-35440540	H2-Q7
chr16-17806283-17808293	Scarf2
chr4-57299000-57302535	Ptpn3
chr1-75398336-75401093	Speg
chrX-102643448-102645287	Phka1
chr15-74186875-74187870	Bai1
chr18-58171473-58173679	Fbn2
chr4-152150050-152152784	Espn
chr4-84672132-84676754	Bnc2
chr14-30623531-30627162	Prkcd
chr18-35854313-35859291	Cxxc5
chr11-20033435-20034337	Spred2
chr16-35768309-35771428	Dirc2
chr11-117888097-117891273	Tha1
chr12-24498072-24499262	Taf1b
chr2-31653745-31655606	Prdm12
chr6-83713548-83717578	Vax2
chr7-79847202-79849698	Anpep
chr9-106464282-106466231	Gpr62
chr9-65293045-65295389	Clpx
chr17-12506529-12508140	Slc22a3
chr15-89475433-89477345	Arsa
chr2-164484999-164487598	Dbndd2
chr9-44267084-44269460	Nlrx1
chr2-165233134-165235945	Cdh22
chr5-149228135-149230135	2310047D07Rik
chrX-168794619-168796900	Arhgap6
chr2-26602957-26605172	Agpat2
chr12-56519379-56521782	Nkx2-1
chr16-58727316-58729013	Cldn25
chr10-41677421-41679430	Gm6976
chr2-76405445-76407767	Osbpl6
chr17-25432096-25435401	Cacna1h
chr13-51844604-51850419	Gadd45g
chr11-80299505-80303085	Rhbdl3
chr11-98019145-98023595	Cacnb1
chr11-75630038-75632349	Inpp5k
chr14-29977881-29979431	Actr8
chr15-83779222-83780758	Mpped1
chr9-54698372-54700563	Dnaja4
chr8-3675795-3677756	Trappc5
chrX-140664181-140666105	Mid2
chr6-3182325-3184169	Samd9l
chr9-65628678-65632109	Rbpms2
chr17-33977786-33979304	Vps52
chr7-44860149-44870636	Ptov1
chr8-83954645-83957231	Asf1b
chrX-74328340-74329824	Plxna3
chr11-66523838-66527954	Shisa6
chr18-53460799-53470218	Prdm6
chr2-29843891-29847166	Urm1
chr6-52223810-52231163	Hoxa9
chr4-136171376-136173808	E2f2
chr9-87021401-87022768	Cyb5r4
chr11-70026001-70030180	Dlg4
chr8-84020756-84024634	Palm3
chr11-62788764-62790009	Zfp286
chr5-134963339-134963966	Cldn4
chr6-88105495-88107031	Rpn1
chr9-46442069-46444215	4930448E22Rik
chr7-81990921-81993446	Bnc1
chr12-82477493-82478828	Gm5435
chr4-154863738-154865194	Ttc34
chr10-61272078-61274208	Adamts14
chr15-98968376-98970254	Tuba1a
chr15-102278662-102280323	Mfsd5
chr3-55181671-55183459	Sohlh2
chr17-87612513-87614568	Epcam
chr6-54038918-54040857	Chn2
chr9-109081585-109083367	Tma7
chr10-89872330-89874377	Anks1b
chr10-75036530-75037890	Rab36
chr7-16398395-16404015	Zc3h4
chr11-69408136-69412342	Kdm6b
chr4-154854780-154857008	Ttc34
chr12-20230008-20234509	Gm3993
chr13-92425576-92427582	Ankrd34b
chr14-21981139-21984001	Zfp503
chr12-29937302-29939722	Pxdn
chr9-51960608-51964690	Fdx1
chr1-143701633-143703704	Cdc73
chr19-60888918-60891458	Grk5
chr14-119098565-119100347	Uggt2
chr16-67619451-67621636	Cadm2
chr8-71591047-71593272	Pgls
chr11-98959115-98967543	Rara
chr1-152622437-152625955	Rgl1
chr7-140787516-140788158	Syce1
chr14-79586650-79589081	Sugt1
chr18-37835047-37837282	Pcdhga6
chr11-52281920-52284907	Tcf7
chr11-97566139-97569489	Srcin1
chr12-24650153-24653019	Klf11
chr2-19443987-19446909	Ptf1a
chr2-34869581-34871940	Psmd5
chr18-36743929-36745664	Ndufa2
chr7-116131364-116133556	Plekha7
chr4-139039449-139040930	Tmco4
chr17-47693301-47695929	Gm21981
chr13-54302038-54304373	Cplx2
chr7-107368868-107371961	Syt9
chr8-95886534-95888933	Got2
chr11-80153555-80154886	Adap2
chr4-59034556-59037223	Gng10
chr7-100536363-100537742	Coa4
chr6-47650233-47651824	Ezh2
chr4-59437418-59439412	Susd1
chr17-43666399-43668135	Cyp39a1
chr17-33998717-34000957	H2-K1
chr7-45360675-45362114	Ppfia3
chr19-11964619-11966998	Osbp
chr19-4268250-4270514	Ankrd13d
chr17-8432128-8436337	T
chr2-35619027-35624697	Dab2ip
chr3-80912869-80914260	Glrb
chr7-45204038-45205175	Ccdc155
chr4-154158820-154161582	Tprgl
chr7-114414284-114417012	Pde3b
chr10-111163768-111166710	Osbpl8
chr8-71741374-71743133	Fcho1
chr13-54621051-54623327	Faf2
chr10-127338585-127342912	Gli1
chr10-88459279-88460774	Sycp3
chr8-84984433-84986766	Hook2
chr9-58821339-58824777	Hcn4
chr11-90002088-90003353	Pctp
chr2-168204449-168208230	Adnp
chr9-65826037-65828846	Zfp609
chr11-115602805-115604994	Gga3
chr3-27938034-27939877	Pld1
chr17-25950946-25952817	D630044L22Rik
chr14-52243897-52245667	Chd8
chr16-17831594-17838782	Gm20518
chr18-64338225-64346423	Onecut2
chr13-22005516-22008292	Prss16
chr9-124279343-124283088	2010315B03Rik
chr10-118866825-118871060	Dyrk2
chr10-62993986-62994626	Rufy2
chr2-26485310-26489344	Notch1
chr14-29720428-29723561	Cacna2d3
chr8-89039456-89047759	Sall1
chr18-60622851-60628796	Synpo
chr9-56633764-56638690	Lingo1
chr11-58903342-58905557	Zfp39
chr5-30912337-30916602	Emilin1
chr13-75942619-75945013	Rhobtb3
chr3-94962461-94963181	Rfx5
chr11-69394400-69402305	Naa38
chr4-134286215-134289240	Pdik1l
chrX-48033250-48035441	Apln
chr1-155811721-155813714	Qsox1
chr8-110737615-110742794	Il34
chr11-120629395-120634364	Mafg
chr2-118702071-118704901	Ankrd63
chr9-48494662-48496328	Rbm7
chr18-52767257-52769563	Sncaip
chr12-3364317-3366568	Kif3c
chr9-123215068-123216561	Cdcp1
chr6-48593097-48595172	Repin1
chr5-134098534-134103062	Gatsl2
chr17-46616397-46620338	Gm26904
chr14-70617567-70619247	Dmtn
chr5-134265690-134266976	Gtf2i
chr6-52258270-52266956	Hoxa13
chr15-82015049-82017212	Xrcc6
chr15-30646224-30647736	Ctnnd2
chr14-55091057-55092858	Zfhx2
chr11-98739849-98744725	Thra
chr3-95942715-95943605	Anp32e
chr9-108569347-108571186	Dalrd3
chr11-120483548-120485462	Mrpl12
chr11-78322042-78323735	Spag5
chr19-60755282-60758024	Nanos1
chr10-67546536-67550262	Ado
chr14-77155951-77158302	Enox1
chr15-103502187-103504088	Pde1b
chr16-93883014-93885295	Chaf1b
chr11-113616643-113619980	Sstr2
chr11-102773590-102775460	Adam11
chr7-48788409-48789789	Zdhhc13
chr8-122676670-122679289	Cbfa2t3
chr7-10494571-10495898	Zik1
chr19-18670034-18672217	2410127L17Rik
chr15-101173191-101177696	Acvr1b
chr9-16499505-16503350	Fat3
chr10-21991149-21996370	Sgk1
chr19-44509989-44515420	Wnt8b
chr16-45723605-45725167	Tagln3
chr9-55510817-55512916	Etfa
chr11-120223463-120244040	Bahcc1
chr6-124812490-124815534	Tpi1
chr5-5513787-5515427	Cldn12
chr4-129695725-129699633	Tmem39b
chr1-69685228-69689478	Ikzf2
chr5-132540554-132544989	Auts2
chr14-33319147-33323238	Arhgap22
chr15-76204256-76209597	Plec
chr8-87957625-87963303	Zfp423
chr3-54754690-54756853	Smad9
chr4-103118581-103120418	Mier1
chr1-166308463-166309911	Ildr2
chr2-18038762-18041989	Skida1
chr10-80621252-80624605	Csnk1g2
chr10-105572806-105575756	Tmtc2
chr11-67454545-67456427	Gas7
chr17-35860575-35862209	Nrm
chr17-24668995-24670800	Zfp598
chr19-25669774-25676563	Dmrt2
chr16-43978865-43980422	Zdhhc23
chr1-135145773-135148359	Arl8a
chrX-102249922-102252849	Cited1
chr14-72531799-72533183	Fndc3a
chr2-13009117-13012047	C1ql3
chr8-123476513-123479137	Afg3l1
chr14-40965450-40968108	Tspan14
chr1-177440895-177443921	Zbtb18
chr2-30782916-30785622	1700001O22Rik
chr2-90578990-90581959	Ptprj
chr6-29734678-29737782	Smo
chr1-74780370-74784917	Wnt6
chr7-102248461-102251475	Rhog
chr4-155811500-155813642	Ccnl2
chr18-80707093-80709493	Nfatc1
chr6-108658046-108662299	Bhlhe40
chr16-18580157-18592347	Tbx1
chrX-104199394-104202220	C77370
chr19-43938240-43940932	n-R5s21
chr7-19576694-19578835	Zfp296
chr5-35757038-35758983	Ablim2
chr8-69821390-69823619	Lpar2
chr15-80011223-80015593	Pdgfb
chr5-5693272-5694839	Steap2
chr1-74816402-74817683	Wnt10a
chr11-116580105-116582018	Ube2o
chr17-73107185-73108999	Lclat1
chr4-114405382-114407881	Trabd2b
chrX-86191358-86193071	Nr0b1
chr15-74563044-74564828	Bai1
chr6-125093653-125100038	Chd4
chrX-52163033-52166012	Gpc4
chr13-22028551-22030859	Gm11292
chr2-154556642-154559823	Necab3
chr13-43559203-43561709	Mcur1
chr2-152140986-152144638	Tcf15
chr8-84778175-84787358	Nfix
chr12-45071757-45075765	Stxbp6
chr17-47195880-47196934	Trerf1
chr10-81642545-81644612	Ankrd24
chr19-42200960-42202603	Sfrp5
chrX-94989734-94991358	Spin4
chr15-80172776-80175673	Mgat3
chr9-107231016-107232772	Dock3
chr4-109405560-109408528	Ttc39a
chr10-69397952-69400931	Cdk1
chr6-29395823-29398077	Ccdc136
chr2-34753544-34755797	Gapvd1
chr1-91911789-91915437	Hdac4
chr7-110017789-110019411	Ipo7
chr11-81771182-81772147	Asic2
chr19-5740030-5743921	Ltbp3
chr9-21917226-21918829	Rab3d
chr16-23106766-23115930	Eif4a2
chr8-32883005-32885418	Gm3985
chr9-42263370-42265035	Sc5d
chr13-55470656-55474919	Dbn1
chr9-114948388-114950786	Gpd1l
chr15-67174222-67178995	1700012I11Rik
chr4-132508929-132511065	Sesn2
chr11-54786447-54788460	Cdc42se2
chr11-78327806-78329435	Pigs
chr7-144836985-144840136	Fgf3
chr1-80756979-80759245	Dock10
chr6-47952715-47954400	Zfp956
chr15-79061027-79063740	Ankrd54
chr2-147361020-147366502	Pax1
chr2-74666239-74671239	Hoxd13
chr10-62864963-62866920	Tet1
chr7-19177989-19181763	Eml2
chr17-24350785-24353208	Abca17
chr15-81398524-81400881	St13
chr7-127990555-127994908	Pycard
chr7-73389286-73393054	Rgma
chrX-101418722-101421723	Zmym3
chr5-36529498-36531129	Tbc1d14
chr2-155472377-155474693	Ncoa6
chr4-133965952-133970587	Hmgn2
chr9-31983636-31985095	Barx2
chr7-19278970-19280177	Ppm1n
chr9-64385019-64387552	Megf11
chr7-118446803-118449352	Syt17
chr15-98092469-98094053	Senp1
chr15-97839444-97841017	Hdac7
chr5-50057431-50059799	Gpr125
chr9-65140064-65142992	Igdcc3
chr19-5387814-5390381	Tsga10ip
chr1-75421390-75423818	Speg
chr10-83336960-83338322	Slc41a2
chr16-26104254-26106848	Leprel1
chr17-27707466-27709989	Pacsin1
chr9-122116824-122118377	Snrk
chr6-135197449-135199138	8430419L09Rik
chr10-93261271-93263657	Elk3
chr2-26314009-26317357	Gpsm1
chr6-120194257-120195377	Ninj2
chr3-88552157-88554773	Ubqln4
chr5-115235065-115236654	Pop5
chr11-51289174-51291123	Col23a1
chr2-72285126-72286738	Zak
chr4-46303840-46305791	Foxe1
chr2-168910154-168913890	Zfp64
chr4-117926376-117930213	Artn
chr8-86883941-86885777	N4bp1
chr11-76026486-76028624	Fam101b
chr4-105156833-105159767	Ppap2b
chr9-106881167-106888088	Rbm15b
chr8-119463935-119466997	Necab2
chr3-137863408-137866208	H2afz
chr11-53518940-53521793	2021-09-08
chr2-118676544-118678377	Pak6
chr8-124446255-124447075	Pgbd5
chr9-54067583-54069435	Tnfaip8l3
chr9-47529259-47533308	Cadm1
chr7-31114659-31117369	Scn1b
chr2-18995911-18999048	4930426L09Rik
chr16-21946293-21948206	Tmem41a
chr3-89912229-89913929	Il6ra
chr1-87508553-87511222	Ngef
chr11-76216432-76218262	Gemin4
chr8-72134399-72139805	Tpm4
chr11-120712279-120714752	Lrrc45
chr13-56265393-56267114	Neurog1
chrX-94865410-94866847	Gm26617
chr11-70668138-70671057	Spag7
chr13-21274737-21277529	Gpx5
chr8-123805165-123807487	Rab4a
chr4-40873013-40877840	B4galt1
chr5-64968928-64971110	Fam114a1
chr10-45334693-45336446	Bves
chr5-113074151-113074922	Crybb3
chr5-31494208-31495724	Gpn1
chr12-86678229-86681246	Vash1
chr15-82298679-82299568	Wbp2nl
chr8-128356335-128360482	Nrp1
chr7-19022142-19025971	Foxa3
chr11-68384473-68388560	Ntn1
chr9-42756486-42757712	Grik4
chr9-86463957-86465380	Ube2cbp
chr2-66123713-66125626	Galnt3
chr9-44602957-44606256	Ddx6
chr4-141077416-141078935	Necap2
chr2-70470466-70478295	Sp5
chr5-73253765-73257781	Fryl
chr12-18609530-18611207	5730507C01Rik
chr19-7185029-7188015	Macrod1
chr9-98842044-98842806	Prr23a
chr18-37813641-37817572	Pcdhgc4
chr10-25359071-25363004	Epb4.1l2
chr13-63572125-63574540	Ptch1
chr9-44766813-44768175	Arcn1
chr7-28367570-28383655	Plekhg2
chr14-18330385-18332301	Ube2e1
chr16-20619526-20622977	Camk2n2
chr7-81705743-81708168	Homer2
chr8-84741839-84746060	Nfix
chr4-135285400-135288349	Clic4
chr6-83165013-83166787	Dctn1
chr6-125312673-125314706	Ltbr
chr2-162658708-162662545	Ptprt
chr19-59450664-59472794	Emx2
chr15-27465650-27467943	Ank
chr8-85024628-85028416	Asna1
chr3-89330645-89333348	Efna4
chr12-86220089-86221748	Gpatch2l
chr15-98674389-98677999	Rnd1
chr5-7343860-7345554	4921511H03Rik
chr11-58953338-58956086	Hist3h2a
chr5-131305853-131308517	Wbscr17
chr17-32964894-32967024	Zfp472
chr2-168228577-168231815	Dpm1
chr10-82240513-82241806	Zfp938
chr19-37695636-37699465	Cyp26a1
chrX-37084150-37086074	Rpl39
chr10-58254513-58256442	Gcc2
chr10-117627881-117630152	Cpm
chr11-98835794-98838281	Rapgefl1
chr12-9579152-9582929	Osr1
chr2-181670077-181672106	Sox18
chr19-40587520-40589940	Aldh18a1
chr5-108366138-108369818	Gm10419
chr19-10040802-10042723	Fads3
chr7-5079466-5081379	U2af2
chr15-102933864-102940402	Hoxc12
chr3-36862498-36864098	4932438A13Rik
chr11-5877315-5879053	Pold2
chr12-76324291-76325726	Akap5
chr11-120616813-120618734	Pcyt2
chr12-8495702-8501624	Rhob
chr2-127424824-127426458	Gpat2
chr10-93888384-93890685	Metap2
chr8-69182901-69185118	Lzts1
chr18-79107657-79110898	Setbp1
chr14-70597292-70600331	Fam160b2
chr11-51854910-51860028	Jade2
chr17-80553005-80554368	Cdkl4
chr11-69413110-69421962	Dnah2
chr11-4894811-4896036	Thoc5
chr11-108946689-108950397	Axin2
chr10-81400867-81403417	Nfic
chr18-15758960-15760707	Chst9
chr6-54326095-54328537	Prr15
chr18-31758964-31761495	Ammecr1l
chr18-34004767-34007831	Epb4.1l4a
chr10-80537346-80540488	Atp8b3
chr9-78112699-78114838	Ick
chr11-53430001-53432055	Uqcrq
chr19-45658927-45661051	Fbxw4
chr4-152272104-152275494	Gpr153
chr13-55104769-55106482	Zfp346
chr7-27604550-27608148	Akt2
chr6-146500823-146503410	Itpr2
chr15-77365819-77368848	Apol7a
chr7-89516640-89518732	Prss23
chr8-68274934-68277792	Sh2d4a
chr7-109751446-109753152	Tmem9b
chr14-54631838-54632685	Gm20726
chr2-153525099-153531305	Nol4l
chr11-103015972-103017966	Dcakd
chr17-23698657-23700736	1520401A03Rik
chr16-27387714-27390251	Ccdc50
chr6-29693565-29696453	Tspan33
chr17-45733462-45737718	1600014C23Rik
chr7-121033745-121035935	Gm9905
chr11-105967289-105969998	Ace
chr6-50260911-50262666	Dfna5
chr13-54158503-54159657	Hrh2
chr19-60226021-60227211	Fam204a
chr7-99916466-99918396	Xrra1
chr14-37134393-37136076	Ghitm
chr15-98144670-98146363	Asb8
chr6-51452188-51472469	Nfe2l3
chr11-58315997-58317505	Zfp672
chr11-77214666-77217251	Ssh2
chr18-84418724-84419322	Zfp407
chr9-118924508-118928164	Ctdspl
chr16-26581007-26582704	Il1rap
chr16-20629209-20630753	Ece2
chr1-67038114-67039532	Lancl1
chr4-134355558-134357696	Extl1
chrX-103819292-103822932	Slc16a2
chr18-67774057-67776470	Seh1l
chr3-145757824-145760178	Ddah1
chr19-4624748-4626699	Gm960
chr9-110304428-110306072	Elp6
chr17-29072519-29074468	Trp53cor1
chr6-52162780-52169190	Gm28308
chr7-131361869-131363743	2310057M21Rik
chr9-78166816-78167768	Ick
chrX-99442570-99444227	Gm14812
chr5-143403238-143405019	Kdelr2
chr5-128598508-128602638	Fzd10
chr15-68927297-68929909	Khdrbs3
chr7-67758409-67760302	Synm
chr9-42942020-42945382	Grik4
chr13-59652543-59654149	Golm1
chr1-179667049-179669395	Sccpdh
chr5-30104093-30108230	3110082J24Rik
chr19-29520676-29524104	Ric1
chr7-126501608-126504446	Atxn2l
chr5-122825207-122826233	Anapc5
chr13-66932141-66934540	Ptdss1
chr16-17232635-17236067	Hic2
chr4-149772329-149774809	Slc25a33
chr8-57331381-57336884	5033428I22Rik
chr9-68652778-68655943	Rora
chr16-18620295-18627288	Gp1bb
chr8-72474317-72476323	Cherp
chr7-141413219-141415149	Pddc1
chr7-27486117-27488497	Sertad1
chr8-71541877-71543905	Mvb12a
chr6-48394948-48396593	Krba1
chr9-69301325-69302570	Rora
chr1-136017394-136019310	Tmem9
chr2-174109665-174111750	Npepl1
chr4-138215630-138218382	Hp1bp3
chr3-96277372-96278966	Hist2h2bb
chr15-82274291-82276142	2021-09-03
chr11-53298336-53301702	Hspa4
chr10-77163780-77166983	Col18a1
chr11-11684500-11686881	Ikzf1
chr2-172738724-172740264	Bmp7
chr4-150568240-150571239	Rere
chr7-16171711-16176242	Meis3
chr4-116143223-116145114	Lurap1
chr6-52188819-52192735	Hoxa4
chr8-129262990-129264264	2610044O15Rik8
chr2-166151440-166156712	Sulf2
chr7-25076103-25078217	Zfp574
chr2-152104658-152106493	Srxn1
chr19-9989220-9993764	Best1
chr11-116842000-116844667	Jmjd6
chr7-97695810-97697541	Clns1a
chr15-102959593-102968233	Hoxc10
chr2-25240372-25243097	Rnf208
chr18-60708978-60712859	Ndst1
chr2-31973475-31975267	Nup214
chr9-72491331-72492658	Tex9
chr13-94868286-94875704	Otp
chr2-27885317-27889889	Col5a1
chr6-23838222-23840596	Cadps2
chr2-153239445-153242560	Pofut1
chr2-25460126-25461770	BC029214
chr5-3543297-3544799	Fam133b
chr19-24029599-24031829	Fam189a2
chr7-144914159-144915824	Oraov1
chr12-13248506-13249710	Ddx1
chr2-101677999-101679770	Traf6
chr17-56424454-56426577	Ptprs
chr8-87830172-87834439	Zfp423
chr15-76924485-76926374	Zfp647
chr1-89928565-89936494	Gbx2
chr13-55486090-55488913	Dbn1
chr9-62825379-62829524	Cln6
chr14-55680897-55682537	Tinf2
chr19-5601549-5604225	Rnaseh2c
chr2-118372565-118374613	Gpr176
chr11-69999822-70002335	Dvl2
chr3-102935472-102936401	Sycp1
chr16-23223527-23227168	BC106179
chr7-126846788-126849355	Doc2a
chr14-15437224-15439447	Lrrc3b
chr10-18021675-18023675	Abracl
chr16-32276950-32278760	Rnf168
chr7-19627818-19630335	Relb
chr19-42430891-42433090	Crtac1
chr12-3570722-3573954	Dtnb
chr2-26963695-26965347	Rexo4
chr7-16943966-16948530	Pnmal2
chr13-116308163-116311038	Isl1
chr16-50428763-50433089	Bbx
chr8-117669983-117671242	Sdr42e1
chrX-134539826-134542384	Timm8a1
chrX-71661456-71665236	Gpr50

## Sheet: DownReg. Peaks
Peaks	Peaks to genes
chr1-135631385-135632668	Nav1
chr1-52951538-52954037	1700019D03Rik
chr1-36013518-36014514	RP24-424K5.1
chr1-133397245-133399713	Sox13
chr16-42779899-42782902	4932412D23Rik
chr7-107339470-107342404	Syt9
chr17-27228306-27231263	Lemd2
chr6-67111466-67114495	A430010J10Rik
chr12-117449940-117450620	Rapgef5
chr17-87834004-87835601	Kcnk12
chr15-60839566-60840974	Fam84b
chr17-14301432-14302725	Smoc2
chrX-20792013-20794906	Araf
chr2-170771949-170773116	Dok5
chr9-45501538-45502802	Dscaml1
chr12-109947987-109952453	Mirg
chr4-142163653-142167176	Kazn
chr19-21784191-21785608	Tmem2
chr10-3172509-3173528	9230019H11Rik
chr14-64407918-64408845	Msra
chr13-72947267-72948161	Irx4
chr7-3203623-3205068	Nlrp12
chr16-22411648-22413399	Etv5
chr6-94750402-94751496	Lrig1
chr6-51507272-51508198	Snx10
chr6-122338811-122341439	Phc1
chr12-12787183-12789305	Gm17337
chr5-146948030-146949577	Gtf3a
chr17-10355616-10357179	1700110C19Rik
chr1-11328962-11330722	Prex2
chr7-135064702-135066830	Dock1
chr12-54311801-54314010	Egln3
chr13-53474998-53477140	Msx2
chr10-67083645-67084362	Reep3
chr7-24516256-24518004	Zfp428
chr5-67796931-67798185	Atp8a1
chr1-59668515-59671682	Sumo1
chr16-13748666-13749731	Pla2g10
chr19-47402517-47404272	Sh3pxd2a
chr15-81969111-81970086	Pmm1
chr17-28951416-28953991	Kctd20
chr5-25525968-25530777	1700096K18Rik
chr5-115316809-115318355	Gm13830
chr10-77192981-77194795	Col18a1
chr12-83577730-83579916	Zfyve1
chr2-154425836-154428695	Cbfa2t2
chr19-10266112-10268245	Dagla
chr9-102923722-102925494	Ryk
chr18-20960778-20962921	Rnf125
chr15-88708165-88709682	Brd1
chr6-39445596-39446697	Dennd2a
chr11-5967628-5968795	Ykt6
chr13-63271739-63274307	2010111I01Rik
chr15-6746197-6747147	Rictor
chr1-133693817-133696889	Atp2b4
chr11-54071352-54074069	Pdlim4
chr13-55325479-55331216	Mxd3
chr14-79275330-79278474	Rgcc
chr1-12873732-12876054	Slco5a1
chr14-10507283-10508113	Fhit
chr2-31163277-31165976	Gpr107
chr10-85539057-85540353	Btbd11
chr11-88027086-88028707	2010015M23Rik
chr12-106445974-106447528	1700121N20Rik
chr3-94952738-94955283	Rfx5
chr5-86064250-86067311	Cenpc1
chr5-144370234-144371541	Bri3
chr18-67497238-67498681	Spire1
chr4-101068594-101070270	Raver2
chr3-65950836-65959386	Ccnl1
chr9-88332216-88333040	Nt5e
chr5-33534247-33537859	Fam53a
chr18-84933984-84935045	Fbxo15
chr13-54503069-54505334	Simc1
chr9-94661550-94662392	Gm29395
chr9-34994781-34996393	Kirrel3
chr2-116059687-116070020	Meis2
chr4-148443947-148445266	Ubiad1
chr8-23561797-23563986	Zmat4
chr15-39780504-39781667	Dpys
chr8-46445857-46446998	Acsl1
chr10-68135054-68138062	Arid5b
chr7-6258211-6259287	Gm6792
chr6-97394689-97397387	Frmd4b
chr6-134925441-134930430	Cdkn1b
chr13-8884997-8886559	Idi1
chr2-140676713-140677403	Macrod2
chr4-13750048-13752149	Runx1t1
chr9-108296261-108297324	Amt
chr8-12911867-12912544	Mcf2l
chr3-89382483-89383492	Zbtb7b
chr10-12578703-12579693	Utrn
chr12-73085713-73086558	Six4
chr1-59375926-59377379	Gm29016
chr17-85256706-85257545	Camkmt
chr15-55264401-55269339	Deptor
chr10-81362347-81367825	Fzr1
chr11-31633900-31634784	Bod1
chr2-29819468-29821352	Urm1
chr3-65973635-65976744	Ccnl1
chr2-170837699-170838926	Dok5
chr9-43141602-43143505	Pou2f3
chr5-90364265-90367567	Ankrd17
chr3-30724110-30725855	Samd7
chr8-85430614-85433632	4921524J17Rik
chr14-52256475-52258564	Rab2b
chr13-23682011-23686453	Hist1h2ac
chr5-141987039-141987881	Sdk1
chr9-59538942-59540617	Hexa
chr4-64046383-64047777	Tnc
chr3-87149620-87155444	Kirrel
chr15-39728113-39729820	Dcstamp
chr15-36759990-36761335	Ywhaz
chr4-109117250-109118795	Osbpl9
chr9-102689367-102691599	4930533D04Rik
chr11-114691071-114693103	Ttyh2
chr18-12224634-12226429	Npc1
chr6-30171250-30178805	Nrf1
chr3-52399968-52402170	Foxo1
chr11-6597629-6600656	Nacad
chr7-43345737-43347106	Siglecf
chr10-60165662-60166581	Chst3
chr1-118647778-118648580	Tfcp2l1
chr4-114999342-115001006	Stil
chr3-51156587-51157697	RP24-88F2.2
chr5-92808187-92813595	Shroom3
chr4-20041356-20042872	Ggh
chr12-83687045-83689488	Psen1
chr4-126626638-126628084	5730409E04Rik
chr4-133899237-133900824	Rps6ka1
chr10-24590372-24591591	Gm15270
chr13-23737952-23741171	Hist1h1c
chr8-36547330-36550472	Dlc1
chr9-103143815-103147212	Rab6b
chr17-87973000-87976509	Msh6
chrX-36816295-36817801	2310010G23Rik
chr6-149308870-149310456	2810474O19Rik
chr3-103839681-103840763	Bcl2l15
chr4-140406013-140407383	Gm13017
chr2-180708727-180711357	Dido1
chr17-13656039-13659756	Tcte2
chr6-136806752-136809665	H2afj
chr12-12176015-12178104	Gm26171
chr10-84456599-84458728	Nuak1
chr3-154547452-154549337	Tyw3
chr10-21101751-21102601	Ahi1
chr2-38924505-38927839	Nr6a1
chr2-116979558-116981167	Gm29340
chr13-11933336-11934911	Ryr2
chr5-92309010-92310845	Sdad1
chr10-75872362-75873955	Mif
chr7-80802345-80803957	Iqgap1
chr9-40239801-40242585	Zfp202
chr10-4332272-4335146	Akap12
chr8-95080090-95082144	Katnb1
chr1-13131920-13132605	Prdm14
chr15-102404759-102407432	Sp1
chr16-49803739-49804743	Gm16619
chr10-24148699-24150381	Stx7
chr13-12176234-12177360	Mtr
chr13-55189260-55191102	Nsd1
chr5-91961499-91964167	Rchy1
chr3-8765955-8768430	RP24-558H21.4
chr7-63956087-63957903	Klf13
chr6-70921093-70922256	Tex37
chr3-103573128-103576917	Syt6
chr7-80013730-80015766	Zfp710
chr5-100414621-100417417	Sec31a
chr4-63557017-63560574	6330416G13Rik
chr10-30617590-30619232	Hint3
chr1-13124314-13129071	Prdm14
chr1-132799211-132800803	Nfasc
chr2-20668353-20669779	Etl4
chr8-25428383-25430999	Fgfr1
chr2-125799999-125802358	Secisbp2l
chrX-8205882-8207714	Porcn
chr2-32586230-32588506	St6galnac4
chr17-47787502-47788942	Tfeb
chr12-113114761-113115620	Mta1
chr10-80560610-80562432	Rexo1
chr2-51933646-51935923	Rbm43
chr7-13006050-13011068	Zbtb45
chr15-12203356-12207573	Mtmr12
chrX-103979785-103981986	Rlim
chr5-146230343-146232203	Cdk8
chr17-56078518-56081837	Hdgfrp2
chr18-74347324-74349055	Cfap53
chr18-38634811-38638212	Arhgap26
chr4-153187582-153189988	Gm13174
chr17-57070102-57071293	Dennd1c
chr10-66919783-66922239	1110002J07Rik
chr12-88360238-88361508	Adck1
chr2-148405908-148409687	Thbd
chr13-74061429-74062879	Cep72
chr4-21684202-21687348	Prdm13
chr17-46682743-46684257	Mea1
chr6-122608005-122610218	Gdf3
chr13-90925055-90927934	Rps23
chr5-122820606-122822122	Anapc5
chr3-34759874-34761728	Sox2
chr16-73096104-73097580	Robo1
chr7-43464550-43466892	Vsig10l
chr13-80881652-80887318	Arrdc3
chr14-11039312-11040298	Fhit
chr17-35503707-35508389	Pou5f1
chr17-79712367-79716831	Cyp1b1
chr13-21785837-21788608	Hist1h2bp
chr1-93477518-93480704	2021-09-02
chr6-143165970-143168203	Etnk1
chr5-22549289-22551009	Orc5
chrX-8219263-8220295	Porcn
chr4-135149537-135157801	Runx3
chr17-70771528-70773050	Dlgap1
chr1-90201977-90205799	Ackr3
chr8-111299065-111301035	Rfwd3
chr7-73138988-73142398	Gm28746
chr15-38282005-38284484	Klf10
chr5-149520036-149521964	Gm15997
chr6-128299273-128302390	Tead4
chr16-92300541-92303356	Smim11
chr17-85149119-85149826	Camkmt
chr13-23423268-23427346	Abt1
chr11-4186152-4187979	Tbc1d10a
chrX-101396010-101397035	Zmym3
chr3-110249450-110251799	Prmt6
chr12-105109216-105113104	Tcl1b2
chr2-122366721-122370953	Shf
chr3-54692029-54693554	Supt20
chr17-29185246-29187954	Cpne5
chr2-30778236-30779992	1700001O22Rik
chr13-97281751-97283437	C430039J16Rik
chr13-67779242-67780472	Zfp493
chr12-100158825-100160219	Nrde2
chr7-6759800-6760861	Peg3
chr6-54851200-54853802	Znrf2
chr3-138488243-138490269	Metap1
chr11-32834299-32835601	Smim23
chr14-105920274-105921745	Spry2
chr7-6382497-6384271	Zfp28
chr10-23811808-23813671	Slc18b1
chr3-89348513-89350699	Adam15
chr12-83493541-83496785	Dpf3
chr13-65111962-65113687	Hiatl1
chr1-132540567-132543280	Cntn2
chr6-144273069-144274040	Sox5
chr17-56006976-56011163	Mpnd
chr11-81611919-81613902	Asic2
chr17-33717930-33719681	2021-03-02
chr3-34660073-34666525	Sox2
chr16-59599328-59601587	Gm9581
chr4-129230673-129232574	C77080
chr3-139205061-139206369	Stpg2
chr1-153450965-153455312	Shcbp1l
chr3-144568716-144571544	Hs2st1
chr6-145210199-145212369	Casc1
chr2-20665085-20666545	Etl4
chr11-113708658-113711390	Cpsf4l
chr9-44445871-44447039	Foxr1
chr4-142771588-142774351	Prdm2
chr1-135257951-135261420	Elf3
chr14-34377988-34379536	Mmrn2
chr7-62347969-62349255	Ndn
chr5-27789962-27792434	Paxip1
chr10-99260812-99266803	Dusp6
chr18-90578842-90583169	Tmx3
chr12-113154729-113157456	4930427A07Rik
chr6-99803973-99805559	Gm26748
chr1-65185488-65187750	Idh1
chr1-13658623-13661172	Lactb2
chr7-84688745-84690745	2610206C17Rik
chr4-86911363-86912604	Acer2
chr11-3982834-3984951	Gal3st1
chr10-80431789-80434691	Tcf3
chr15-102398528-102401536	Sp1
chr10-13964101-13969436	Hivep2
chr19-4012101-4013530	Ndufv1
chr17-69382041-69385040	Zbtb14
chr1-130461951-130463466	Cd55
chr14-105175225-105177947	Rbm26
chr9-121370270-121372608	Trak1
chr14-24496586-24501487	Rps24
chr2-117119060-117123494	Spred1
chr13-90088819-90090467	Tmem167
chr7-4541438-4542576	Syt5
chr8-23236851-23238336	Gins4
chr1-160791625-160793601	Rabgap1l
chr9-121334491-121338309	Trak1
chr10-83818984-83820291	1500009L16Rik
chr3-103204246-103205135	Bcas2
chr9-22049697-22052336	Elavl3
chr7-133114416-133116577	Ctbp2
chr8-80737806-80740435	Smarca5
chr13-21973863-21975492	Pom121l2
chr16-16982619-16984741	Mapk1
chr2-144555140-144556876	Sec23b
chr4-126677015-126678417	Psmb2
chr6-100335289-100337226	Rybp
chr7-46279872-46281430	Otog
chr1-51477331-51479261	Nabp1
chr5-100819559-100821737	Fam175a
chr2-91455761-91460167	Lrp4
chr11-32454148-32457000	Ubtd2
chr17-5490850-5494118	Zdhhc14
chr14-57739925-57747411	Lats2
chr9-108449771-108453812	Klhdc8b
chr4-9769770-9771776	4930412C18Rik
chr11-20654866-20657414	Sertad2
chr1-38392231-38395492	Aff3
chr14-27069424-27072473	Il17rd
chr3-95227219-95231189	Cdc42se1
chr11-51688018-51689968	0610009B22Rik
chr3-153942981-153945474	Acadm
chrX-151343462-151345112	Fam120c
chrX-99152109-99153712	Efnb1
chr3-142393821-142396424	Pdlim5
chr10-91179945-91183552	Tmpo
chr7-62230470-62232482	Ndn
chr4-95966570-95968093	Hook1
chr12-119237281-119239817	Itgb8
chr5-33781615-33783534	Letm1
chr6-137540766-137543432	Eps8
chr1-136136420-136140939	Kif21b
chr17-15563429-15565153	Prdm9
chr7-44847929-44851312	Tbc1d17
chr15-99028888-99033817	Tuba1c
chr10-43740117-43743269	F930017D23Rik
chr17-70985524-70995109	Myl12a
chr11-94675489-94678937	Xylt2
chrX-52743760-52747346	Kis2
chr7-60002991-60005407	Snurf
chr19-4718634-4719930	Sptbn2
chr12-59039388-59041508	Trappc6b
chrX-164979753-164981295	Mospd2
chr7-58668395-58669121	Atp10a
chr7-44304006-44306333	Clec11a
chr6-125158737-125167738	Gapdh
chr19-53458461-53462113	5830416P10Rik
chr4-137467623-137471698	Hspg2
chr5-69556438-69557995	Guf1
chr7-104218509-104219767	Trim6
chrX-106026311-106028080	Atp7a
chr4-59002623-59004512	Gm20503
chr13-32337774-32339594	Gmds
chr15-10981180-10982624	Amacr
chr2-158624399-158625816	Actr5
chr19-5492777-5498493	Cfl1
chr1-59472307-59473741	Fzd7
chr10-91122416-91124862	Slc25a3
chr6-72360250-72363094	Rnf181
chr5-41842645-41845618	Bod1l
chr13-104177159-104180339	Trappc13
chr7-89939807-89941736	l7Rn6
chr8-71567667-71571406	Slc27a1
chr3-51275652-51278489	Elf2
chr1-86307771-86309808	B3gnt7
chr13-110018269-110020190	Rab3c
chr2-130562770-130564642	Mrps26
chr6-113281562-113284184	Cpne9
chrX-13041428-13042542	5730405O15Rik
chr4-12906391-12907810	Triqk
chr16-64883763-64885885	Cggbp1
chr5-144963419-144966907	Smurf1
chr19-10602188-10606863	Dak
chr10-43577345-43581646	Cd24a
chr4-109201140-109202966	Osbpl9
chr2-71863778-71867745	Itga6
chr1-39700190-39703688	Rfx8
chr2-84632156-84639439	Gm28635
chr8-56293620-56295566	Hpgd
chr5-76904665-76906818	Aasdh
chr6-88445594-88447757	Eefsec
chr8-57510558-57513784	Hmgb2
chr2-58625502-58626894	Upp2
chr10-81152277-81156157	Pias4
chrX-99521753-99524324	Pja1
chr1-133854388-133856341	Gm28441
chrX-77567724-77568566	Tbl1x
chr7-6769707-6771206	Peg3
chr11-32220566-32223687	Rhbdf1
chr8-119829067-119833432	Cotl1
chr3-108720948-108723190	Gpsm2
chr17-24803750-24805144	Meiob
chr11-95383216-95385441	Slc35b1
chr9-108001597-108004085	Ip6k1
chr7-68127220-68130752	Igf1r
chr6-70955695-70957869	Foxi3
chr15-5184551-5186723	Ttc33
chr6-29021468-29025303	Gm3294
chr1-194975863-194978607	A330023F24Rik
chr3-96575999-96577975	Gm16253
chr3-8951614-8952614	Tpd52
chr6-3497885-3499070	Ccdc132
chrX-164075700-164077109	Siah1b
chr3-9608042-9610881	Zfp704
chr5-129846286-129847760	Sumf2
chr4-129817569-129823184	Ptp4a2
chr3-103808693-103810475	Dclre1b
chr10-37135676-37141954	Marcks
chr2-157248015-157248629	Mroh8
chr1-191717137-191719720	Lpgat1
chr8-33912988-33917709	Rbpms
chr5-36464220-36466202	Grpel1
chr2-5844214-5846265	Cdc123
chrX-73715336-73719374	Abcd1
chr11-6625283-6626962	Tbrg4
chr3-108839446-108841096	Stxbp3a
chr5-35391080-35393143	Hmx1
chr5-33922371-33923262	Nelfa
chr14-57732359-57733281	Lats2
chr3-115887277-115889055	Dph5
chr2-132878656-132881847	Lrrn4
chr7-12909185-12911018	Zscan22
chr5-74702859-74705271	Lnx1
chr3-95901742-95907360	Car14
chr14-76620768-76626413	1700108F19Rik
chr2-126874689-126877084	Trpm7
chr8-120334458-120337697	Gse1
chr4-55206147-55209919	Gm12514
chr7-137409944-137411724	9430038I01Rik
chr1-5082609-5083822	Atp6v1h
chr2-37451482-37453298	Rabgap1
chr19-38347955-38349244	Lgi1
chr9-119320831-119323766	Oxsr1
chr5-114137261-114139708	Ung
chr1-13073736-13075213	Gm29283
chr12-35642280-35643022	Ahr
chr17-13681646-13684441	Gm16046
chr18-46528968-46531073	Fem1c
chr4-129334341-129336864	Zbtb8os
chr16-17926986-17929778	Slc25a1
chr10-111972303-111973408	Krr1
chr10-13060249-13061856	Plagl1
chr2-119593566-119595360	1700020I14Rik
chr1-131521648-131529194	Srgap2
chr7-79147133-79149662	Mfge8
chrX-20770753-20772168	Araf
chr2-93176309-93177600	Trp53i11
chr4-46663200-46666566	Gabbr2
chr17-27855764-27859554	Uhrf1bp1
chr9-44333175-44339031	Hmbs
chr10-111505360-111508987	Phlda1
chr6-147475437-147477136	Ccdc91
chr6-73221152-73223670	Dnah6
chr11-6443147-6445326	H2afv
chr3-83979904-83981308	D930015E06Rik
chr12-84028323-84029424	Acot4
chr5-66675451-66678385	Uchl1
chr10-62336899-62341269	Hk1
chr13-18947707-18949967	Amph
chr6-17636560-17638347	Capza2
chr1-34536221-34537680	Cfc1
chr3-138041723-138043722	Gm5105
chr11-105285574-105286375	Tlk2
chr16-4585714-4587996	Glis2
chr13-12394556-12396060	Heatr1
chr14-34660164-34662915	Wapal
chr10-78169113-78170635	D10Jhu81e
chr9-110623360-110625876	Nbeal2
chr2-32627603-32629880	Ak1
chr7-73397786-73401028	Rgma
chr2-165807807-165808684	Zmynd8
chr4-125029263-125030757	Gnl2
chr13-21733366-21736146	Hist1h4j
chr4-54932469-54933229	Zfp462
chr6-88189181-88191359	Gata2
chr13-117219747-117222091	Gm17509
chr3-90431031-90434885	Ints3
chr1-156613712-156616259	Abl2
chr5-66148857-66152180	Rbm47
chr9-37488019-37490820	Msantd2
chr13-56521676-56523176	Fbxl21
chr12-36041434-36043014	Tspan13
chr7-34232720-34235403	Gm12758
chr7-81341255-81346119	Rps17
chr10-42273482-42279096	Foxo3
chr5-65761858-65765961	N4bp2
chr2-20496114-20496948	Etl4
chr14-18892840-18894724	Ube2e2
chr12-118521114-118522053	Sp4
chr6-86668336-86670088	Mxd1
chr17-80726455-80730482	Map4k3
chr12-31264011-31267766	Lamb1
chr17-34116257-34124172	Brd2
chr5-74193292-74196832	Rasl11b
chr14-45350326-45352433	Styx
chr8-111939510-111941645	Gabarapl2
chr9-98985737-98987323	Faim
chr3-105051727-105053977	Cttnbp2nl
chr10-128090572-128095520	Baz2a
chr11-62878651-62880321	Tvp23b
chr11-114522697-114524347	4932435O22Rik
chr15-37790768-37792743	Ncald
chr3-127895475-127897353	5730508B09Rik
chr13-67843783-67845396	Gm10037
chr12-105008405-105011561	Syne3
chr2-156839044-156845292	Tgif2
chr1-57405645-57407608	Tyw5
chr9-123461601-123462394	Lars2
chr17-47483523-47486365	Taf8
chr6-128841739-128844582	Gm26656
chrX-144317477-144319928	Alg13
chr18-7625601-7627412	Mpp7
chr7-118593391-118595853	Tmc5
chr15-25773172-25776155	Myo10
chr16-15051581-15054933	Efcab1
chr17-3556875-3558788	Tfb1m
chr7-70788707-70790005	Gm24880
chr9-40412982-40415851	Gramd1b
chr1-178274849-178278618	Desi2
chr6-108454397-108458940	Itpr1
chr6-71830422-71832309	Immt
chr5-143816953-143819301	Eif2ak1
chr6-146576757-146579002	Fgfr1op2
chr1-184998757-185001453	Mark1
chr8-8699846-8701373	Arglu1
chr3-121425066-121436026	Cnn3
chr8-69176127-69177850	Lzts1
chr3-108910157-108912572	Prpf38b
chr1-39612863-39615532	Creg2
chr15-97376034-97378194	Pced1b
chr6-124744844-124747629	Atn1
chr4-132210368-132212926	Ythdf2
chr8-105964316-105967502	Slc12a4
chr2-172976302-172978696	Spo11
chr1-77512222-77517099	Epha4
chr13-104108460-104110823	Nln
chr10-67458608-67459452	Egr2
chr7-24504463-24508430	Zfp428
chr9-29411201-29412961	Ntm
chr10-30801981-30804207	Ncoa7
chr11-70843811-70846191	Rabep1
chr3-146498644-146502346	Gng5
chr13-30973297-30974734	Gm5447
chr2-35460532-35464658	Ggta1
chr8-45884502-45886270	Pdlim3
chr10-13090009-13091922	Plagl1
chr6-83325316-83327102	Mob1a
chr5-147075332-147078268	Polr1d
chr17-84956389-84960608	Ppm1b
chr5-100426815-100430908	5430416N02Rik
chr10-121739062-121740732	BC048403
chr19-3766843-3769715	Suv420h1
chr3-159494767-159496168	Depdc1a
chr8-122228692-122231515	Gm20388
chr1-112486014-112487489	Dsel
chrX-74392523-74394070	Fam3a
chr6-30459271-30461763	Klhdc10
chr7-73615884-73619600	1810026B05Rik
chr9-49023871-49024959	Usp28
chr13-49186652-49189309	Ninj1
chr11-3647646-3650103	Morc2a
chr11-84178818-84181149	Acaca
chrX-42067462-42069693	Xiap
chr13-100551072-100553509	Ocln
chr5-88764223-88766061	Dck
chr2-30335292-30337011	Nup188
chr14-32084625-32086787	Dph3
chr4-134249232-134254637	Grrp1
chr3-34756091-34758428	Sox2
chr2-181186296-181189253	Ppdpf
chr9-27298430-27301662	Igsf9b
chr4-13565070-13566596	Runx1t1
chr16-90282789-90285628	Scaf4
chr12-110701046-110703984	Hsp90aa1
chr14-8665479-8666909	4930452B06Rik
chr12-118845467-118850617	Sp8
chr4-152086038-152088792	Plekhg5
chr6-12125024-12127282	Gm6578
chr1-66861761-66864585	Acadl
chr1-86063871-86065638	Psmd1
chr8-70868238-70870125	Ccdc124
chr17-6078848-6080670	Gtf2h5
chr3-95013596-95017205	Zfp687
chr1-135198404-135199949	Gpr37l1
chr6-99439000-99440816	Foxp1
chr17-3113646-3116239	Scaf8
chr11-4678596-4680716	Ascc2
chr1-55130467-55132783	Mob4
chr6-72427928-72433829	Ggcx
chr4-117886386-117888010	Atp6v0b
chrX-7761997-7766281	Tfe3
chr12-91848388-91849829	Sel1l
chr19-8978394-8981292	Eef1g
chr18-49978596-49980873	Tnfaip8
chr10-79668456-79673910	Tpgs1
chr4-11005807-11008576	Plekhf2
chr8-3392300-3395695	Arhgef18
chr7-19239045-19241112	Opa3
chr18-36764135-36766588	Dnd1
chr5-138991047-139000089	Pdgfa
chr16-57391023-57391896	Filip1l
chr18-12861014-12864880	Osbpl1a
chr13-112800221-112802220	Ppap2a
chr1-85893906-85896180	Itm2c
chr5-32711361-32714636	Pisd
chr3-133309580-133311322	Ppa2
