# Supplementary material for: Single cell epigenomic and transcriptomic analysis uncovers potential transcription factors regulating mitotic/meiotic switch
Source: Cell Death Dis. 2023 Feb 17;14(2):134. doi: 10.1038/s41419-023-05671-w (PMC9935506; doi:10.1038/s41419-023-05671-w)
Supplement: Supplementary file 10 — Supplementary Table S2 [file 41419_2023_5671_MOESM10_ESM.xlsx]

## Sheet: Description
Supplementary Table S2
TCFL5-activable genes
1268 genes
Genes containing TCFL5 binding sites in the promoter region (TSS ± 3 kb).
TCFL5-activable meiotic genes
32 genes
Genes associated with meiosis activated by TCFL5
Created by Fali Zhang et al. from Qingdao Agricultural University.

## Sheet: TCFL5-activatable genes
seqnames	start	end	width	strand	annotation	geneChr	geneStart	geneEnd	geneLength	geneStrand	geneId	transcriptId	distanceToTSS	ENSEMBL	SYMBOL	GENENAME
chr1	3670384	3672799	2416	*	Promoter (<=1kb)	1	3214482	3671498	457017	2	497097	ENSMUST00000070533.4	0	ENSMUSG00000051951	Xkr4	X-linked Kx blood group related 4
chr1	4856768	4858862	2095	*	Promoter (<=1kb)	1	4857814	4897905	40092	1	21399	ENSMUST00000081551.13	0	ENSMUSG00000033813	Tcea1	transcription elongation factor A (SII) 1
chr1	9699291	9701444	2154	*	Promoter (<=1kb)	1	9667415	9700209	32795	2	17864	ENSMUST00000088658.10	0	ENSMUSG00000025912	Mybl1	myeloblastosis oncogene-like 1
chr1	9908388	9909473	1086	*	Promoter (<=1kb)	1	9908638	9922525	13888	1	240697	ENSMUST00000052843.11	0	ENSMUSG00000046101	Mcmdc2	minichromosome maintenance domain containing 2
chr1	14754915	14757440	2526	*	Promoter (<=1kb)	1	14753346	14755990	2645	2	17681	ENSMUST00000027062.6	0	ENSMUSG00000025930	Msc	musculin
chr1	21078048	21080790	2743	*	Promoter (<=1kb)	1	20996299	21079229	82931	2	170829	ENSMUST00000037998.5	0	ENSMUSG00000041779	Tram2	translocating chain-associating membrane protein 2
chr1	33905965	33909373	3409	*	Promoter (<=1kb)	1	33908225	34307592	399368	1	13518	ENSMUST00000183034.4	0	ENSMUSG00000026131	Dst	dystonin
chr1	34841353	34843864	2512	*	Promoter (<=1kb)	1	34813219	34843050	29832	2	214469	ENSMUST00000167518.7	0	ENSMUSG00000037503	Fam168b	family with sequence similarity 168, member B
chr1	36067230	36075479	8250	*	Promoter (<=1kb)	1	36068400	36106446	38047	1	50785	ENSMUST00000088174.3	0	ENSMUSG00000045216	Hs6st1	heparan sulfate 6-O-sulfotransferase 1
chr1	38127853	38131557	3705	*	Promoter (<=1kb)	1	38052786	38129662	76877	2	56210	ENSMUST00000027251.11	0	ENSMUSG00000026082	Rev1	REV1, DNA directed polymerase
chr1	38625814	38629786	3973	*	Promoter (<=1kb)	1	38177326	38627185	449860	2	16764	ENSMUST00000095027.8	0	ENSMUSG00000037138	Aff3	AF4/FMR2 family, member 3
chr1	38834859	38837067	2209	*	Promoter (<=1kb)	1	38793645	38836711	43067	2	381338	ENSMUST00000147695.8	0	ENSMUSG00000048814	Lonrf2	LON peptidase N-terminal domain and ring finger 2
chr1	39477555	39480007	2453	*	Promoter (<=1kb)	1	39371492	39478755	107264	2	54610	ENSMUST00000054462.10	0	ENSMUSG00000003134	Tbc1d8	TBC1 domain family, member 8
chr1	39574834	39578159	3326	*	Promoter (<=1kb)	1	39551296	39577405	26110	2	67702	ENSMUST00000062525.10	0	ENSMUSG00000048234	Rnf149	ring finger protein 149
chr1	39899709	39903632	3924	*	Promoter (<=1kb)	1	39900913	40026310	125398	1	26921	ENSMUST00000163854.8	0	ENSMUSG00000026074	Map4k4	mitogen-activated protein kinase kinase kinase kinase 4
chr1	51477332	51479261	1930	*	Promoter (<=1kb)	1	51465862	51478399	12538	2	109019	ENSMUST00000189542.6	0	ENSMUSG00000026107	Nabp1	nucleic acid binding protein 1
chr1	52499080	52502455	3376	*	Promoter (<=1kb)	1	52457294	52500300	43007	2	17936	ENSMUST00000186764.6	0	ENSMUSG00000002881	Nab1	Ngfi-A binding protein 1
chr1	55085638	55090336	4699	*	Promoter (<=1kb)	1	55077835	55088024	10190	2	15510	ENSMUST00000027123.14	0	ENSMUSG00000025980	Hspd1	heat shock protein 1 (chaperonin)
chr1	59912217	59914525	2309	*	Promoter (<=1kb)	1	59913006	59985346	72341	1	72750	ENSMUST00000036540.11	0	ENSMUSG00000041040	Fam117b	family with sequence similarity 117, member B
chr1	60565041	60567746	2706	*	Promoter (<=1kb)	1	60482292	60566779	84488	2	77300	ENSMUST00000140485.7	0	ENSMUSG00000026014	Raph1	Ras association (RalGDS/AF-6) and pleckstrin homology domains 1
chr1	74386332	74393449	7118	*	Promoter (<=1kb)	1	74391509	74397285	5777	1	227292	ENSMUST00000027367.13	0	ENSMUSG00000026176	Ctdsp1	CTD (carboxy-terminal domain, RNA polymerase II, polypeptide A) small phosphatase 1
chr1	75190608	75193147	2540	*	Promoter (<=1kb)	1	75180860	75191926	11067	2	245860	ENSMUST00000189702.6	0	ENSMUSG00000033124	Atg9a	autophagy related 9A
chr1	82289364	82294514	5151	*	Promoter (<=1kb)	1	82233101	82291416	58316	2	16367	ENSMUST00000069799.2	0	ENSMUSG00000055980	Irs1	insulin receptor substrate 1
chr1	86357980	86361002	3023	*	Promoter (<=1kb)	1	86344719	86359400	14682	2	17975	ENSMUST00000027438.7	0	ENSMUSG00000026234	Ncl	nucleolin
chr1	87508554	87511222	2669	*	Promoter (<=1kb)	1	87509889	87596670	86782	1	23956	ENSMUST00000166055.7	0	ENSMUSG00000079434	Neu2	neuraminidase 2
chr1	87852388	87855245	2858	*	Promoter (<=1kb)	1	87853347	87854299	953	2	100503175	ENSMUST00000187511.1	0	ENSMUSG00000101942	Gm19582	predicted gene, 19582
chr1	89069150	89073284	4135	*	Promoter (<=1kb)	1	89070415	89155068	84654	1	98402	ENSMUST00000066279.10	0	ENSMUSG00000036206	Sh3bp4	SH3-domain binding protein 4
chr1	91364952	91367707	2756	*	Promoter (<=1kb)	1	91366430	91374217	7788	1	227358	ENSMUST00000086861.11	0	ENSMUSG00000047443	Erfe	erythroferrone
chr1	91412065	91414865	2801	*	Promoter (<=1kb)	1	91411483	91413208	1726	2	55927	ENSMUST00000132188.7	0	ENSMUSG00000067071	Hes6	hairy and enhancer of split 6
chr1	91539468	91541437	1970	*	Promoter (<=1kb)	1	91540544	91556088	15545	1	65247	ENSMUST00000086843.10	0	ENSMUSG00000026311	Asb1	ankyrin repeat and SOCS box-containing 1
chr1	92906482	92908145	1664	*	Promoter (<=1kb)	1	92906981	92908435	1455	1	67446	ENSMUST00000060913.7	0	ENSMUSG00000047067	Dusp28	dual specificity phosphatase 28
chr1	97660151	97662753	2603	*	Promoter (<=1kb)	1	97606318	97662074	55757	2	52392	ENSMUST00000053033.13	0	ENSMUSG00000044768	D1Ertd622e	DNA segment, Chr 1, ERATO Doi 622, expressed
chr1	106170733	106173892	3160	*	Promoter (<=1kb)	1	106152625	106171524	18900	2	626049	ENSMUST00000190105.1	0	ENSMUSG00000101583	Gm20753	predicted gene, 20753
chr1	120340109	120343151	3043	*	Promoter (<=1kb)	1	120340582	120343174	2593	1	226359	ENSMUST00000037286.9	0	ENSMUSG00000036907	C1ql2	complement component 1, q subcomponent-like 2
chr1	120594483	120608712	14230	*	Promoter (<=1kb)	1	120602418	120607992	5575	1	13798	ENSMUST00000079721.8	0	ENSMUSG00000058665	En1	engrailed 1
chr1	126492187	126493167	981	*	Promoter (<=1kb)	1	125913620	126492927	579308	2	210356	ENSMUST00000161954.7	0	ENSMUSG00000049690	Nckap5	NCK-associated protein 5
chr1	127772968	127775734	2767	*	Promoter (<=1kb)	1	127753616	127774054	20439	2	100502745	ENSMUST00000188163.1	0	ENSMUSG00000102014	2900009J06Rik	RIKEN cDNA 2900009J06 gene
chr1	128357483	128360526	3044	*	Promoter (<=1kb)	1	128331590	128359664	28075	2	17219	ENSMUST00000027601.10	0	ENSMUSG00000026355	Mcm6	minichromosome maintenance complex component 6
chr1	128590621	128593933	3313	*	Promoter (<=1kb)	1	128588199	128592290	4092	2	12767	ENSMUST00000052172.6	0	ENSMUSG00000045382	Cxcr4	chemokine (C-X-C motif) receptor 4
chr1	131909610	131911872	2263	*	Promoter (<=1kb)	1	131910534	131932679	22146	1	98415	ENSMUST00000189946.6	0	ENSMUSG00000026434	Nucks1	nuclear casein kinase and cyclin-dependent kinase substrate 1
chr1	132189749	132192746	2998	*	Promoter (<=1kb)	1	132191431	132259227	67797	1	213409	ENSMUST00000188169.6	0	ENSMUSG00000079330	Lemd1	LEM domain containing 1
chr1	134961636	134963284	1649	*	Promoter (<=1kb)	1	134962565	134974162	11598	1	67196	ENSMUST00000027687.7	0	ENSMUSG00000026429	Ube2t	ubiquitin-conjugating enzyme E2T
chr1	135103851	135106771	2921	*	Promoter (<=1kb)	1	134983301	135105276	121976	2	329252	ENSMUST00000044828.13	0	ENSMUSG00000042793	Lgr6	leucine-rich repeat-containing G protein-coupled receptor 6
chr1	136259492	136262135	2644	*	Promoter (<=1kb)	1	136259797	136260873	1077	2	383563	ENSMUST00000086395.6	0	ENSMUSG00000052759	Gpr25	G protein-coupled receptor 25
chr1	144002673	144005338	2666	*	Promoter (<=1kb)	1	143999338	144004161	4824	2	19735	ENSMUST00000127206.7	0	ENSMUSG00000026360	Rgs2	regulator of G-protein signaling 2
chr1	152901425	152905029	3605	*	Promoter (<=1kb)	1	152836995	152902622	65628	2	226517	ENSMUST00000073441.12	0	ENSMUSG00000042772	Smg7	Smg-7 homolog, nonsense mediated mRNA decay factor (C. elegans)
chr1	156938273	156940979	2707	*	Promoter (<=1kb)	1	156804166	156939602	135437	2	78255	ENSMUST00000172057.7	0	ENSMUSG00000026594	Ralgps2	Ral GEF with PH domain and SH3 binding motif 2
chr1	160791626	160793601	1976	*	Promoter (<=1kb)	1	160257205	160792946	535742	2	29809	ENSMUST00000028049.12	0	ENSMUSG00000026721	Rabgap1l	RAB GTPase activating protein 1-like
chr1	161033600	161037977	4378	*	Promoter (<=1kb)	1	161034422	161037531	3110	1	14455	ENSMUST00000160152.7	0	ENSMUSG00000053332	Gas5	growth arrest specific 5
chr1	164453189	164459983	6795	*	Promoter (<=1kb)	1	164437109	164458355	21247	2	11931	ENSMUST00000027863.12	0	ENSMUSG00000026576	Atp1b1	ATPase, Na+/K+ transporting, beta 1 polypeptide
chr1	165706015	165709129	3115	*	Promoter (<=1kb)	1	165646516	165708086	61571	2	226594	ENSMUST00000097474.8	0	ENSMUSG00000040723	Rcsd1	RCSD domain containing 1
chr1	166000358	166003929	3572	*	Promoter (<=1kb)	1	165865154	166002678	137525	2	18986	ENSMUST00000160260.8	0	ENSMUSG00000026565	Pou2f1	POU domain, class 2, transcription factor 1
chr1	167307753	167309300	1548	*	Promoter (<=1kb)	1	167308378	167330785	22408	1	68944	ENSMUST00000195015.5	0	ENSMUSG00000052428	Tmco1	transmembrane and coiled-coil domains 1
chr1	170588084	170590434	2351	*	Promoter (<=1kb)	1	170317459	170589861	272403	2	70729	ENSMUST00000160456.7	0	ENSMUSG00000038473	Nos1ap	nitric oxide synthase 1 (neuronal) adaptor protein
chr1	179802072	179804702	2631	*	Promoter (<=1kb)	1	179744894	179803680	58787	2	226747	ENSMUST00000027768.13	0	ENSMUSG00000026491	Ahctf1	AT hook containing transcription factor 1
chr1	180810703	180815045	4343	*	Promoter (<=1kb)	1	180800832	180813632	12801	2	15078	ENSMUST00000161308.7	0	ENSMUSG00000060743	H3f3a	H3.3 histone A
chr1	180941478	180944095	2618	*	Promoter (<=1kb)	1	180942344	180952172	9829	1	208795	ENSMUST00000161847.7	0	ENSMUSG00000026519	Tmem63a	transmembrane protein 63a
chr1	182763289	182765430	2142	*	Promoter (<=1kb)	1	182763860	182854040	90181	1	96935	ENSMUST00000155229.6	0	ENSMUSG00000038576	Susd4	sushi domain containing 4
chr1	184998758	185001453	2696	*	Promoter (<=1kb)	1	184896789	184999570	102782	2	226778	ENSMUST00000027929.9	0	ENSMUSG00000026620	Mark1	MAP/microtubule affinity regulating kinase 1
chr1	186701182	186706614	5433	*	Promoter (<=1kb)	1	186622792	186705989	83198	2	21808	ENSMUST00000045288.13	0	ENSMUSG00000039239	Tgfb2	transforming growth factor, beta 2
chr1	189342451	189344503	2053	*	Promoter (<=1kb)	1	189207930	189344192	136263	2	16526	ENSMUST00000079451.12	0	ENSMUSG00000037624	Kcnk2	potassium channel, subfamily K, member 2
chr1	189726572	189732185	5614	*	Promoter (<=1kb)	1	189728268	189876695	148428	1	19250	ENSMUST00000097442.8	0	ENSMUSG00000026604	Ptpn14	protein tyrosine phosphatase, non-receptor type 14
chr1	192833161	192835811	2651	*	Promoter (<=1kb)	1	192833118	192835214	2097	2	320952	ENSMUST00000195012.1	0	ENSMUSG00000047384	A730013G03Rik	RIKEN cDNA A730013G03 gene
chr2	5137301	5138753	1453	*	Promoter (<=1kb)	2	5137776	5230878	93103	1	74186	ENSMUST00000027988.7	0	ENSMUSG00000026676	Ccdc3	coiled-coil domain containing 3
chr2	6321577	6324208	2632	*	Promoter (<=1kb)	2	6322667	6446390	123724	1	98910	ENSMUST00000114937.7	0	ENSMUSG00000039046	Usp6nl	USP6 N-terminal like
chr2	13009118	13012047	2930	*	Promoter (<=1kb)	2	13003457	13011806	8350	2	227580	ENSMUST00000061545.6	0	ENSMUSG00000049630	C1ql3	C1q-like 3
chr2	18671017	18673463	2447	*	Promoter (<=1kb)	2	18672384	18676230	3847	1	12238	ENSMUST00000171845.7	0	ENSMUSG00000051154	Commd3	COMM domain containing 3
chr2	18675639	18678701	3063	*	Promoter (<=1kb)	2	18677018	18686629	9612	1	12151	ENSMUST00000028071.12	0	ENSMUSG00000026739	Bmi1	Bmi1 polycomb ring finger oncogene
chr2	24974215	24976534	2320	*	Promoter (<=1kb)	2	24974117	24975098	982	2	107733	ENSMUST00000045604.3	0	ENSMUSG00000036850	Mrpl41	mitochondrial ribosomal protein L41
chr2	25394118	25397421	3304	*	Promoter (<=1kb)	2	25395874	25401321	5448	1	12496	ENSMUST00000028328.2	0	ENSMUSG00000015085	Entpd2	ectonucleoside triphosphate diphosphohydrolase 2
chr2	27141876	27143013	1138	*	Promoter (<=1kb)	2	27110380	27142491	32112	2	109349	ENSMUST00000151224.2	0	ENSMUSG00000009216	Fam163b	family with sequence similarity 163, member B
chr2	28915294	28919383	4090	*	Promoter (<=1kb)	2	28907679	28916412	8734	2	54422	ENSMUST00000050776.8	0	ENSMUSG00000026805	Barhl1	BarH like homeobox 1
chr2	29964232	29967008	2777	*	Promoter (<=1kb)	2	29965560	30031448	65889	1	20740	ENSMUST00000113719.8	0	ENSMUSG00000057738	Sptan1	spectrin alpha, non-erythrocytic 1
chr2	30390585	30393667	3083	*	Promoter (<=1kb)	2	30392254	30400529	8276	1	57170	ENSMUST00000028209.14	0	ENSMUSG00000026856	Dolpp1	dolichyl pyrophosphate phosphatase 1
chr2	31844617	31848474	3858	*	Promoter (<=1kb)	2	31813290	31846005	32716	2	98970	ENSMUST00000028188.7	0	ENSMUSG00000026841	Fibcd1	fibrinogen C domain containing 1
chr2	31949702	31951348	1647	*	Promoter (<=1kb)	2	31950139	31973442	23304	1	108897	ENSMUST00000001920.12	0	ENSMUSG00000001864	Aif1l	allograft inflammatory factor 1-like
chr2	32350264	32353937	3674	*	Promoter (<=1kb)	2	32308471	32353263	44793	2	13429	ENSMUST00000113352.8	0	ENSMUSG00000026825	Dnm1	dynamin 1
chr2	32845664	32847832	2169	*	Promoter (<=1kb)	2	32787602	32847245	59644	2	20910	ENSMUST00000050000.15	0	ENSMUSG00000026797	Stxbp1	syntaxin binding protein 1
chr2	35581123	35583740	2618	*	Promoter (<=1kb)	2	35582840	35730992	148153	1	69601	ENSMUST00000135741.7	0	ENSMUSG00000026883	Dab2ip	disabled 2 interacting protein
chr2	38286075	38288361	2287	*	Promoter (<=1kb)	2	37798991	38287375	488385	2	227801	ENSMUST00000102787.9	0	ENSMUSG00000035392	Dennd1a	DENN/MADD domain containing 1A
chr2	38511178	38513653	2476	*	Promoter (<=1kb)	2	38511643	38594606	82964	1	59126	ENSMUST00000054234.9	0	ENSMUSG00000026749	Nek6	NIMA (never in mitosis gene a)-related expressed kinase 6
chr2	39189658	39191399	1742	*	Promoter (<=1kb)	2	39066214	39190734	124521	2	320271	ENSMUST00000038874.11	0	ENSMUSG00000035236	Scai	suppressor of cancer cell invasion
chr2	50065365	50067552	2188	*	Promoter (<=1kb)	2	50066429	50193569	127141	1	320343	ENSMUST00000112712.9	0	ENSMUSG00000050447	Lypd6	LY6/PLAUR domain containing 6
chr2	53189829	53193048	3220	*	Promoter (<=1kb)	2	53134704	53191225	56522	2	56194	ENSMUST00000076313.12	0	ENSMUSG00000061136	Prpf40a	pre-mRNA processing factor 40A
chr2	60879316	60883016	3701	*	Promoter (<=1kb)	2	60751953	60881438	129486	2	56878	ENSMUST00000164147.7	0	ENSMUSG00000026970	Rbms1	RNA binding motif, single stranded interacting protein 1
chr2	60960928	60964309	3382	*	Promoter (<=1kb)	2	60750193	60963192	213000	2	56878	ENSMUST00000028347.12	0	ENSMUSG00000026970	Rbms1	RNA binding motif, single stranded interacting protein 1
chr2	66123714	66125626	1913	*	Promoter (<=1kb)	2	66082766	66124994	42229	2	14425	ENSMUST00000028378.3	0	ENSMUSG00000026994	Galnt3	polypeptide N-acetylgalactosaminyltransferase 3
chr2	71366681	71368372	1692	*	Promoter (<=1kb)	2	71271063	71367749	96687	2	78830	ENSMUST00000151937.7	0	ENSMUSG00000027010	Slc25a12	solute carrier family 25 (mitochondrial carrier, Aralar), member 12
chr2	71786336	71788374	2039	*	Promoter (<=1kb)	2	71786929	71820943	34015	1	16403	ENSMUST00000152009.1	0	ENSMUSG00000027111	Itga6	integrin alpha 6
chr2	73774631	73776191	1561	*	Promoter (<=1kb)	2	73610660	73775346	164687	2	108699	ENSMUST00000112024.9	0	ENSMUSG00000056486	Chn1	chimerin 1
chr2	73891483	73893631	2149	*	Promoter (<=1kb)	2	73816509	73892536	76028	2	11909	ENSMUST00000112010.8	0	ENSMUSG00000027104	Atf2	activating transcription factor 2
chr2	74577928	74579677	1750	*	Promoter (<=1kb)	2	74520291	74578948	58658	2	69605	ENSMUST00000111993.8	0	ENSMUSG00000009207	Lnpk	lunapark, ER junction formation factor
chr2	74703377	74707044	3668	*	Promoter (<=1kb)	2	74704615	74706812	2198	1	15437	ENSMUST00000151380.1	0	ENSMUSG00000027102	Hoxd8	homeobox D8
chr2	74731923	74742028	10106	*	Promoter (<=1kb)	2	74732913	74744214	11302	1	15434	ENSMUST00000144544.2	0	ENSMUSG00000079277	Hoxd3	homeobox D3
chr2	74825329	74826775	1447	*	Promoter (<=1kb)	2	74825803	74878431	52629	1	53375	ENSMUST00000028511.7	0	ENSMUSG00000027099	Mtx2	metaxin 2
chr2	75657357	75661551	4195	*	Promoter (<=1kb)	2	75659261	75665839	6579	1	229279	ENSMUST00000111964.7	0	ENSMUSG00000059005	Hnrnpa3	heterogeneous nuclear ribonucleoprotein A3
chr2	75831498	75833266	1769	*	Promoter (<=1kb)	2	75832177	75931350	99174	1	228061	ENSMUST00000047232.13	0	ENSMUSG00000042410	Agps	alkylglycerone phosphate synthase
chr2	83723381	83725940	2560	*	Promoter (<=1kb)	2	83724397	83756797	32401	1	16410	ENSMUST00000125360.7	0	ENSMUSG00000027087	Itgav	integrin alpha V
chr2	84714288	84716821	2534	*	Promoter (<=1kb)	2	84687970	84715180	27211	2	228136	ENSMUST00000035840.5	0	ENSMUSG00000034075	Zdhhc5	zinc finger, DHHC domain containing 5
chr2	91114767	91116271	1505	*	Promoter (1-2kb)	2	91118144	91136510	18367	1	17868	ENSMUST00000111430.9	-1873	ENSMUSG00000002100	Mybpc3	myosin binding protein C, cardiac
chr2	92400585	92401828	1244	*	Promoter (<=1kb)	2	92383680	92401263	17584	2	19099	ENSMUST00000050312.2	0	ENSMUSG00000027223	Mapk8ip1	mitogen-activated protein kinase 8 interacting protein 1
chr2	93333125	93335217	2093	*	Promoter (<=1kb)	2	93201760	93334487	132728	2	241556	ENSMUST00000111265.8	0	ENSMUSG00000027217	Tspan18	tetraspanin 18
chr2	102185009	102187070	2062	*	Promoter (<=1kb)	2	101950203	102186358	236156	2	241576	ENSMUST00000111222.1	0	ENSMUSG00000048058	Ldlrad3	low density lipoprotein receptor class A domain containing 3
chr2	102657706	102659959	2254	*	Promoter (<=1kb)	2	102658659	102790784	132126	1	20511	ENSMUST00000080210.9	0	ENSMUSG00000005089	Slc1a2	solute carrier family 1 (glial high affinity glutamate transporter), member 2
chr2	103795524	103799034	3511	*	Promoter (<=1kb)	2	103762941	103797649	34709	2	53872	ENSMUST00000028607.12	0	ENSMUSG00000027184	Caprin1	cell cycle associated protein 1
chr2	104409452	104411203	1752	*	Promoter (<=1kb)	2	104143073	104410334	267262	2	241589	ENSMUST00000089726.9	0	ENSMUSG00000068373	D430041D05Rik	RIKEN cDNA D430041D05 gene
chr2	110015255	110020251	4997	*	Promoter (<=1kb)	2	110017817	110045316	27500	1	68201	ENSMUST00000028580.11	0	ENSMUSG00000027160	Ccdc34	coiled-coil domain containing 34
chr2	113216143	113217744	1602	*	Promoter (<=1kb)	2	112631355	113217087	585733	2	20192	ENSMUST00000208151.1	0	ENSMUSG00000057378	Ryr3	ryanodine receptor 3
chr2	118895928	118903940	8013	*	Promoter (<=1kb)	2	118900377	118916479	16103	1	228536	ENSMUST00000151162.1	0	ENSMUSG00000040007	Bahd1	bromo adjacent homology domain containing 1
chr2	119207806	119209680	1875	*	Promoter (<=1kb)	2	119172500	119208795	36296	2	69408	ENSMUST00000038439.3	0	ENSMUSG00000034278	Dnajc17	DnaJ heat shock protein family (Hsp40) member C17
chr2	121138754	121141706	2953	*	Promoter (<=1kb)	2	121137598	121140653	3056	2	329504	ENSMUST00000110674.3	0	ENSMUSG00000074890	Lcmt2	leucine carboxyl methyltransferase 2
chr2	129197257	129200083	2827	*	Promoter (<=1kb)	2	129198764	129211616	12853	1	20515	ENSMUST00000028880.9	0	ENSMUSG00000027397	Slc20a1	solute carrier family 20, member 1
chr2	130838859	130841373	2515	*	Promoter (<=1kb)	2	130706200	130840134	133935	2	228602	ENSMUST00000044766.14	0	ENSMUSG00000027309	4930402H24Rik	RIKEN cDNA 4930402H24 gene
chr2	132252067	132254044	1978	*	Promoter (<=1kb)	2	132249162	132253314	4153	2	18538	ENSMUST00000028817.6	0	ENSMUSG00000027342	Pcna	proliferating cell nuclear antigen
chr2	135657965	135660340	2376	*	Promoter (<=1kb)	2	135659011	135742751	83741	1	18798	ENSMUST00000144931.1	0	ENSMUSG00000039943	Plcb4	phospholipase C, beta 4
chr2	138255876	138258364	2489	*	Promoter (<=1kb)	2	138256565	138287422	30858	1	228662	ENSMUST00000091556.11	0	ENSMUSG00000062098	Btbd3	BTB (POZ) domain containing 3
chr2	140394750	140396563	1814	*	Promoter (<=1kb)	2	140395309	142392966	1997658	1	72899	ENSMUST00000110067.7	0	ENSMUSG00000068205	Macrod2	MACRO domain containing 2
chr2	144329167	144333758	4592	*	Promoter (<=1kb)	2	144305175	144331695	26521	2	107586	ENSMUST00000103171.9	0	ENSMUSG00000037279	Ovol2	ovo like zinc finger 2
chr2	144526845	144528402	1558	*	Promoter (<=1kb)	2	144470557	144527398	56842	2	241688	ENSMUST00000163701.1	0	ENSMUSG00000037259	Dzank1	double zinc ribbon and ankyrin repeat domains 1
chr2	147180726	147191230	10505	*	Promoter (<=1kb)	2	147184083	147331681	147599	1	100313531	ENSMUST00000136998.2	0	ENSMUSG00000086509	Nkx2-2os	NK2 homeobox 2, opposite strand
chr2	147361021	147366502	5482	*	Promoter (<=1kb)	2	147361925	147366362	4438	1	18503	ENSMUST00000126068.8	0	ENSMUSG00000037034	Pax1	paired box 1
chr2	148394820	148396200	1381	*	Promoter (<=1kb)	2	148395344	148396767	1424	1	20608	ENSMUST00000109962.3	0	ENSMUSG00000037014	Sstr4	somatostatin receptor 4
chr2	151574852	151576847	1996	*	Promoter (2-3kb)	2	151572622	151590005	17384	1	228765	ENSMUST00000028950.8	2230	ENSMUSG00000027456	Sdcbp2	syndecan binding protein (syntenin) 2
chr2	152392556	152400478	7923	*	Promoter (<=1kb)	2	152393611	152398063	4453	2	20667	ENSMUST00000182625.1	0	ENSMUSG00000051817	Sox12	SRY (sex determining region Y)-box 12
chr2	153490509	153495077	4569	*	Promoter (<=1kb)	2	153459746	153492517	32772	2	329540	ENSMUST00000129385.7	0	ENSMUSG00000061411	Nol4l	nucleolar protein 4-like
chr2	153740569	153744015	3447	*	Promoter (<=1kb)	2	153741274	153773310	32037	1	13589	ENSMUST00000028981.8	0	ENSMUSG00000027479	Mapre1	microtubule-associated protein, RP/EB family, member 1
chr2	154548471	154550473	2003	*	Promoter (<=1kb)	2	154548888	154550003	1116	1	75480	ENSMUST00000045116.10	0	ENSMUSG00000038523	1700003F12Rik	RIKEN cDNA 1700003F12 gene
chr2	154556643	154559823	3181	*	Promoter (<=1kb)	2	154544399	154558851	14453	2	56846	ENSMUST00000109716.8	0	ENSMUSG00000027489	Necab3	N-terminal EF-hand calcium binding protein 3
chr2	162930336	162933077	2742	*	Promoter (<=1kb)	2	162931528	162935208	3681	1	67996	ENSMUST00000193611.5	0	ENSMUSG00000016921	Srsf6	serine/arginine-rich splicing factor 6
chr2	162942689	162944414	1726	*	Promoter (<=1kb)	2	162943472	162972021	28550	1	241764	ENSMUST00000153416.7	0	ENSMUSG00000035576	L3mbtl1	L3MBTL1 histone methyl-lysine binding protein
chr2	163053856	163055897	2042	*	Promoter (<=1kb)	2	163054687	163084688	30002	1	17865	ENSMUST00000018005.9	0	ENSMUSG00000017861	Mybl2	myeloblastosis oncogene-like 2
chr2	164167702	164169093	1392	*	Promoter (2-3kb)	2	164163619	164171113	7495	2	16538	ENSMUST00000045196.3	2020	ENSMUSG00000040164	Kcns1	K+ voltage-gated channel, subfamily S, 1
chr2	164399950	164401439	1490	*	Promoter (1-2kb)	2	164403141	164414791	11651	1	19668	ENSMUST00000137427.7	-1702	ENSMUSG00000017007	Rbpjl	recombination signal binding protein for immunoglobulin kappa J region-like
chr2	164873948	164880902	6955	*	Promoter (<=1kb)	2	164879304	164883199	3896	1	228866	ENSMUST00000145327.1	0	ENSMUSG00000039849	Pcif1	PDX1 C-terminal inhibiting factor 1
chr2	164947747	164950936	3190	*	Promoter (<=1kb)	2	164948219	164955850	7632	1	17395	ENSMUST00000017881.2	0	ENSMUSG00000017737	Mmp9	matrix metallopeptidase 9
chr2	164968012	164969104	1093	*	Promoter (<=1kb)	2	164968239	164999727	31489	1	57138	ENSMUST00000202479.3	0	ENSMUSG00000017740	Slc12a5	solute carrier family 12, member 5
chr2	165492532	165494348	1817	*	Promoter (<=1kb)	2	165490110	165493324	3215	2	381406	ENSMUST00000039007.6	0	ENSMUSG00000039725	Trp53rka	transformation related protein 53 regulating kinase A
chr2	165877786	165889347	11562	*	Promoter (<=1kb)	2	165784152	165884751	100600	2	228880	ENSMUST00000177633.7	0	ENSMUSG00000039671	Zmynd8	zinc finger, MYND-type containing 8
chr2	166151441	166156712	5272	*	Promoter (<=1kb)	2	166073089	166155663	82575	2	72043	ENSMUST00000109249.8	0	ENSMUSG00000006800	Sulf2	sulfatase 2
chr2	166792283	166794544	2262	*	Promoter (<=1kb)	2	166793767	166799505	5739	1	76367	ENSMUST00000151826.1	0	ENSMUSG00000042854	Trp53rkb	transformation related protein 53 regulating kinase B
chr2	167239267	167241388	2122	*	Promoter (<=1kb)	2	167191805	167240589	48785	2	19223	ENSMUST00000088041.10	0	ENSMUSG00000017969	Ptgis	prostaglandin I2 (prostacyclin) synthase
chr2	167687712	167693252	5541	*	Promoter (<=1kb)	2	167688915	167690418	1504	1	12608	ENSMUST00000070642.3	0	ENSMUSG00000056501	Cebpb	CCAAT/enhancer binding protein (C/EBP), beta
chr2	167931282	167933406	2125	*	Promoter (<=1kb)	2	167932057	167974737	42681	1	19246	ENSMUST00000147210.7	0	ENSMUSG00000027540	Ptpn1	protein tyrosine phosphatase, non-receptor type 1
chr2	168740790	168743053	2264	*	Promoter (<=1kb)	2	168634438	168741800	107363	2	11981	ENSMUST00000029060.10	0	ENSMUSG00000027546	Atp9a	ATPase, class II, type 9A
chr2	172544023	172553555	9533	*	Promoter (<=1kb)	2	172549593	172558622	9030	1	21420	ENSMUST00000030391.8	0	ENSMUSG00000028640	Tfap2c	transcription factor AP-2, gamma
chr2	173271717	173277606	5890	*	Promoter (<=1kb)	2	173224458	173276533	52076	2	65112	ENSMUST00000036248.12	0	ENSMUSG00000038400	Pmepa1	prostate transmembrane protein, androgen induced 1
chr2	173577701	173578986	1286	*	Promoter (<=1kb)	2	173568666	173578365	9700	2	70065	ENSMUST00000119453.7	0	ENSMUSG00000027517	Ankrd60	ankyrin repeat domain 60
chr2	174326638	174335368	8731	*	Promoter (<=1kb)	2	174327570	174345241	17672	1	14683	ENSMUST00000124935.7	0	ENSMUSG00000027523	Gnas	GNAS (guanine nucleotide binding protein, alpha stimulating) complex locus
chr2	181134308	181135597	1290	*	Promoter (<=1kb)	2	181075579	181135214	59636	2	16536	ENSMUST00000149964.8	0	ENSMUSG00000016346	Kcnq2	potassium voltage-gated channel, subfamily Q, member 2
chr2	181457756	181461391	3636	*	Promoter (<=1kb)	2	181387762	181459426	71665	2	72147	ENSMUST00000029106.12	0	ENSMUSG00000027583	Zbtb46	zinc finger and BTB domain containing 46
chr3	9249336	9253637	4302	*	Promoter (<=1kb)	3	9250602	9285333	34732	1	229055	ENSMUST00000155203.1	0	ENSMUSG00000069114	Zbtb10	zinc finger and BTB domain containing 10
chr3	9608043	9610881	2839	*	Promoter (<=1kb)	3	9427020	9610085	183066	2	170753	ENSMUST00000041124.12	0	ENSMUSG00000040209	Zfp704	zinc finger protein 704
chr3	19309904	19312943	3040	*	Promoter (<=1kb)	3	19223108	19311322	88215	2	18583	ENSMUST00000099195.9	0	ENSMUSG00000069094	Pde7a	phosphodiesterase 7A
chr3	25143166	25145710	2545	*	Promoter (<=1kb)	3	24551210	25144261	593052	2	635702	ENSMUST00000204227.1	0	ENSMUSG00000102758	Naaladl2	N-acetylated alpha-linked acidic dipeptidase-like 2
chr3	30504999	30516093	11095	*	Promoter (<=1kb)	3	29951299	30509733	558435	2	14013	ENSMUST00000173495.7	0	ENSMUSG00000027684	Mecom	MDS1 and EVI1 complex locus
chr3	31092951	31096478	3528	*	Promoter (<=1kb)	3	31095058	31122573	27516	1	20482	ENSMUST00000118470.7	0	ENSMUSG00000027660	Skil	SKI-like
chr3	32615625	32617671	2047	*	Promoter (<=1kb)	3	32580332	32616585	36254	2	14696	ENSMUST00000155737.7	0	ENSMUSG00000027669	Gnb4	guanine nucleotide binding protein (G protein), beta 4
chr3	32816903	32818946	2044	*	Promoter (<=1kb)	3	32817546	32938071	120526	1	72607	ENSMUST00000072312.11	0	ENSMUSG00000056900	Usp13	ubiquitin specific peptidase 13 (isopeptidase T-3)
chr3	33142015	33143809	1795	*	Promoter (<=1kb)	3	32949954	33143082	193129	2	58869	ENSMUST00000108226.7	0	ENSMUSG00000027674	Pex5l	peroxisomal biogenesis factor 5-like
chr3	34660074	34666525	6452	*	Promoter (<=1kb)	3	34665243	34677995	12753	1	320478	ENSMUST00000197697.1	0	ENSMUSG00000105265	Sox2ot	SOX2 overlapping transcript (non-protein coding)
chr3	36688761	36690702	1942	*	Promoter (<=1kb)	3	36620482	36690167	69686	2	22065	ENSMUST00000029271.4	0	ENSMUSG00000027716	Trpc3	transient receptor potential cation channel, subfamily C, member 3
chr3	40948759	40951762	3004	*	Promoter (<=1kb)	3	40949828	40977782	27955	1	214048	ENSMUST00000048490.12	0	ENSMUSG00000025762	Larp1b	La ribonucleoprotein domain family, member 1B
chr3	41555218	41556146	929	*	Promoter (<=1kb)	3	41555731	41616864	61134	1	269424	ENSMUST00000026865.14	0	ENSMUSG00000025764	Jade1	jade family PHD finger 1
chr3	51339239	51342613	3375	*	Promoter (<=1kb)	3	51252720	51340663	87944	2	69257	ENSMUST00000194641.5	0	ENSMUSG00000037174	Elf2	E74-like factor 2
chr3	52100944	52105818	4875	*	Promoter (<=1kb)	3	51685907	52105076	419170	2	433586	ENSMUST00000121440.3	0	ENSMUSG00000061143	Maml3	mastermind like transcriptional coactivator 3
chr3	52266553	52270902	4350	*	Promoter (<=1kb)	3	52268336	52353221	84886	1	56458	ENSMUST00000053764.6	0	ENSMUSG00000044167	Foxo1	forkhead box O1
chr3	58689425	58693093	3669	*	Promoter (<=1kb)	3	58674938	58692400	17463	2	20439	ENSMUST00000070368.7	0	ENSMUSG00000036432	Siah2	siah E3 ubiquitin protein ligase 2
chr3	65527246	65530379	3134	*	Promoter (<=1kb)	3	65515325	65529371	14047	2	71004	ENSMUST00000184377.2	0	ENSMUSG00000074580	4931440P22Rik	RIKEN cDNA 4931440P22 gene
chr3	65950837	65959386	8550	*	Promoter (<=1kb)	3	65946151	65958162	12012	2	56706	ENSMUST00000129002.7	0	ENSMUSG00000027829	Ccnl1	cyclin L1
chr3	67429340	67430799	1460	*	Promoter (<=1kb)	3	67430096	67476529	46434	1	28030	ENSMUST00000077271.8	0	ENSMUSG00000027774	Gfm1	G elongation factor, mitochondrial 1
chr3	68868223	68871058	2836	*	Promoter (<=1kb)	3	68869586	68872163	2578	1	68725	ENSMUST00000054551.2	0	ENSMUSG00000046999	1110032F04Rik	RIKEN cDNA 1110032F04 gene
chr3	69597658	69599642	1985	*	Promoter (<=1kb)	3	69574158	69598960	24803	2	26879	ENSMUST00000061826.2	0	ENSMUSG00000043300	B3galnt1	UDP-GalNAc:betaGlcNAc beta 1,3-galactosaminyltransferase, polypeptide 1
chr3	82073037	82075201	2165	*	Promoter (<=1kb)	3	82032006	82074685	42680	2	54195	ENSMUST00000029635.13	0	ENSMUSG00000028005	Gucy1b1	guanylate cyclase 1, soluble, beta 1
chr3	86919405	86921298	1894	*	Promoter (<=1kb)	3	86786151	86920379	134229	2	70762	ENSMUST00000191752.5	0	ENSMUSG00000028078	Dclk2	doublecortin-like kinase 2
chr3	87929332	87931035	1704	*	Promoter (<=1kb)	3	87922601	87930127	7527	2	229503	ENSMUST00000159091.8	0	ENSMUSG00000004896	Rrnad1	ribosomal RNA adenine dimethylase domain containing 1
chr3	89830381	89832590	2210	*	Promoter (<=1kb)	3	89831370	89858834	27465	1	214547	ENSMUST00000050401.5	0	ENSMUSG00000046280	She	src homology 2 domain-containing transforming protein E
chr3	90292138	90294653	2516	*	Promoter (<=1kb)	3	90293178	90363407	70230	1	229542	ENSMUST00000199754.4	0	ENSMUSG00000042390	Gatad2b	GATA zinc finger domain containing 2B
chr3	94581140	94583161	2022	*	Promoter (<=1kb)	3	94497544	94582716	85173	2	76742	ENSMUST00000029783.15	0	ENSMUSG00000028136	Snx27	sorting nexin family member 27
chr3	94836857	94840140	3284	*	Promoter (<=1kb)	3	94837567	94882326	44760	1	229584	ENSMUST00000107270.8	0	ENSMUSG00000038902	Pogz	pogo transposable element with ZNF domain
chr3	95928349	95930987	2639	*	Promoter (<=1kb)	3	95929246	95947390	18145	1	66471	ENSMUST00000165307.7	0	ENSMUSG00000015749	Anp32e	acidic (leucine-rich) nuclear phosphoprotein 32 family, member E
chr3	104637351	104640411	3061	*	Promoter (<=1kb)	3	104638668	104658462	19795	1	20501	ENSMUST00000046212.1	0	ENSMUSG00000032902	Slc16a1	solute carrier family 16 (monocarboxylic acid transporters), member 1
chr3	105450529	105453981	3453	*	Promoter (<=1kb)	3	105452330	105674002	221673	1	56543	ENSMUST00000098761.9	0	ENSMUSG00000040896	Kcnd3	potassium voltage-gated channel, Shal-related family, member 3
chr3	107035275	107037182	1908	*	Promoter (<=1kb)	3	107036169	107038070	1902	1	16491	ENSMUST00000052718.4	0	ENSMUSG00000047959	Kcna3	potassium voltage-gated channel, shaker-related subfamily, member 3
chr3	107457640	107460812	3173	*	Promoter (<=1kb)	3	107438303	107459552	21250	2	99738	ENSMUST00000009617.9	0	ENSMUSG00000027895	Kcnc4	potassium voltage gated channel, Shaw-related subfamily, member 4
chr3	107593653	107598745	5093	*	Promoter (<=1kb)	3	107595031	107605776	10746	1	11694	ENSMUST00000014747.2	0	ENSMUSG00000014603	Alx3	aristaless-like homeobox 3
chr3	107695132	107697382	2251	*	Promoter (<=1kb)	3	107663120	107696560	33441	2	229709	ENSMUST00000029490.14	0	ENSMUSG00000027893	Ahcyl1	S-adenosylhomocysteine hydrolase-like 1
chr3	108185482	108187570	2089	*	Promoter (<=1kb)	3	108186335	108191776	5442	1	229715	ENSMUST00000050909.6	0	ENSMUSG00000050947	Amigo1	adhesion molecule with Ig like domain 1
chr3	109025432	109028404	2973	*	Promoter (<=1kb)	3	108970997	109027273	56277	2	329739	ENSMUST00000046924.9	0	ENSMUSG00000040339	Fam102b	family with sequence similarity 102, member B
chr3	117868055	117869771	1717	*	Promoter (<=1kb)	3	117781647	117868936	87290	2	76561	ENSMUST00000029639.11	0	ENSMUSG00000028007	Snx7	sorting nexin 7
chr3	121813876	121816539	2664	*	Promoter (<=1kb)	3	121758774	121815166	56393	2	19299	ENSMUST00000197383.4	0	ENSMUSG00000028127	Abcd3	ATP-binding cassette, sub-family D (ALD), member 3
chr3	122291563	122294874	3312	*	Promoter (<=1kb)	3	122294136	122427148	133013	1	29815	ENSMUST00000196134.1	0	ENSMUSG00000028121	Bcar3	breast cancer anti-estrogen resistance 3
chr3	123266564	123268528	1965	*	Promoter (<=1kb)	3	123267455	123365641	98187	1	69608	ENSMUST00000047923.11	0	ENSMUSG00000039234	Sec24d	Sec24 related gene family, member D (S. cerevisiae)
chr3	125937465	125939445	1981	*	Promoter (<=1kb)	3	125865271	125938619	73349	2	22239	ENSMUST00000057944.11	0	ENSMUSG00000032854	Ugt8a	UDP galactosyltransferase 8A
chr3	127497963	127499751	1789	*	Promoter (<=1kb)	3	126959007	127499350	540344	2	109676	ENSMUST00000182711.7	0	ENSMUSG00000032826	Ank2	ankyrin 2, brain
chr3	129830049	129832022	1974	*	Promoter (<=1kb)	3	129824912	129831396	6485	2	68147	ENSMUST00000029643.14	0	ENSMUSG00000028010	Gar1	GAR1 ribonucleoprotein
chr3	130179873	130181952	2080	*	Promoter (<=1kb)	3	130180891	130551024	370134	1	77018	ENSMUST00000143830.2	0	ENSMUSG00000058897	Col25a1	collagen, type XXV, alpha 1
chr3	131109103	131114062	4960	*	Promoter (<=1kb)	3	131110471	131224356	113886	1	16842	ENSMUST00000029611.13	0	ENSMUSG00000027985	Lef1	lymphoid enhancer binding factor 1
chr3	132948375	132951081	2707	*	Promoter (<=1kb)	3	132881745	132950291	68547	2	114249	ENSMUST00000042744.15	0	ENSMUSG00000040998	Npnt	nephronectin
chr3	138741272	138745274	4003	*	Promoter (<=1kb)	3	138742195	138907905	165711	1	56224	ENSMUST00000029800.8	0	ENSMUSG00000028152	Tspan5	tetraspanin 5
chr3	146403790	146406153	2364	*	Promoter (<=1kb)	3	146404642	146439782	35141	1	99167	ENSMUST00000106151.7	0	ENSMUSG00000036825	Ssx2ip	synovial sarcoma, X 2 interacting protein
chr3	148986158	148991341	5184	*	Promoter (<=1kb)	3	148816093	148990555	174463	2	99633	ENSMUST00000196526.4	0	ENSMUSG00000028184	Adgrl2	adhesion G protein-coupled receptor L2
chr3	152394418	152397935	3518	*	Promoter (<=1kb)	3	152395473	152459474	64002	1	108946	ENSMUST00000106103.7	0	ENSMUSG00000039068	Zzz3	zinc finger, ZZ domain containing 3
chr4	3833252	3836579	3328	*	Promoter (<=1kb)	4	3831334	3835665	4332	2	67427	ENSMUST00000138502.1	0	ENSMUSG00000028234	Rps20	ribosomal protein S20
chr4	4137815	4140585	2771	*	Promoter (<=1kb)	4	4133531	4138477	4947	2	18619	ENSMUST00000070375.7	0	ENSMUSG00000045573	Penk	preproenkephalin
chr4	4791848	4793857	2010	*	Promoter (<=1kb)	4	4762484	4793355	30872	2	242291	ENSMUST00000084949.2	0	ENSMUSG00000066324	Impad1	inositol monophosphatase domain containing 1
chr4	8689477	8692540	3064	*	Promoter (<=1kb)	4	8690406	8755906	65501	1	320790	ENSMUST00000170457.1	0	ENSMUSG00000041235	Chd7	chromodomain helicase DNA binding protein 7
chr4	10872727	10875854	3128	*	Promoter (<=1kb)	4	10874498	10899421	24924	1	67157	ENSMUST00000080517.13	0	ENSMUSG00000059482	2610301B20Rik	RIKEN cDNA 2610301B20 gene
chr4	11189893	11193025	3133	*	Promoter (<=1kb)	4	11191351	11193961	2611	1	12448	ENSMUST00000145430.7	0	ENSMUSG00000028212	Ccne2	cyclin E2
chr4	11321015	11322934	1920	*	Promoter (<=1kb)	4	11261315	11322137	60823	2	381510	ENSMUST00000084892.11	0	ENSMUSG00000045205	Dpy19l4	dpy-19-like 4 (C. elegans)
chr4	12170693	12172457	1765	*	Promoter (<=1kb)	4	12153409	12172015	18607	2	68099	ENSMUST00000108285.8	0	ENSMUSG00000028218	Fam92a	family with sequence similarity 92, member A
chr4	13742594	13745766	3173	*	Promoter (<=1kb)	4	13743436	13893649	150214	1	12395	ENSMUST00000006761.9	0	ENSMUSG00000006586	Runx1t1	RUNX1 translocation partner 1
chr4	13750049	13752149	2101	*	Promoter (<=1kb)	4	13751297	13843027	91731	1	12395	ENSMUST00000150583.7	0	ENSMUSG00000006586	Runx1t1	RUNX1 translocation partner 1
chr4	15264922	15267118	2197	*	Promoter (<=1kb)	4	15265831	15286753	20923	1	100201	ENSMUST00000062684.8	0	ENSMUSG00000043252	Tmem64	transmembrane protein 64
chr4	20041357	20042872	1516	*	Promoter (<=1kb)	4	20042052	20066750	24699	1	14590	ENSMUST00000098242.3	0	ENSMUSG00000073987	Ggh	gamma-glutamyl hydrolase
chr4	22356954	22358736	1783	*	Promoter (<=1kb)	4	22357543	22376725	19183	1	269514	ENSMUST00000131972.7	0	ENSMUSG00000040410	Fbxl4	F-box and leucine-rich repeat protein 4
chr4	28812073	28816183	4111	*	Promoter (<=1kb)	4	28813131	28947047	133917	1	13841	ENSMUST00000080934.10	0	ENSMUSG00000028289	Epha7	Eph receptor A7
chr4	32237773	32241955	4183	*	Promoter (<=1kb)	4	32238804	32586104	347301	1	12014	ENSMUST00000108180.8	0	ENSMUSG00000040270	Bach2	BTB and CNC homology, basic leucine zipper transcription factor 2
chr4	41133888	41137411	3524	*	Promoter (<=1kb)	4	41135743	41193380	57638	1	67615	ENSMUST00000040008.3	0	ENSMUSG00000036241	Ube2r2	ubiquitin-conjugating enzyme E2R 2
chr4	41463939	41465761	1823	*	Promoter (<=1kb)	4	41390745	41464840	74096	2	109242	ENSMUST00000108055.8	0	ENSMUSG00000028438	Kif24	kinesin family member 24
chr4	42916457	42918142	1686	*	Promoter (<=1kb)	4	42916660	42937900	21241	1	230085	ENSMUST00000151824.1	0	ENSMUSG00000036062	Phf24	PHD finger protein 24
chr4	42999317	43001657	2341	*	Promoter (<=1kb)	4	42979963	43000507	20545	2	269523	ENSMUST00000030164.7	0	ENSMUSG00000028452	Vcp	valosin containing protein
chr4	43030474	43032203	1730	*	Promoter (<=1kb)	4	43027690	43031710	4021	2	66592	ENSMUST00000030169.14	0	ENSMUSG00000028455	Stoml2	stomatin (Epb7.2)-like 2
chr4	43629436	43632800	3365	*	Promoter (<=1kb)	4	43631935	43651244	19310	1	230103	ENSMUST00000030191.14	0	ENSMUSG00000028469	Npr2	natriuretic peptide receptor 2
chr4	45011012	45013910	2899	*	Promoter (<=1kb)	4	44991242	45012394	21153	2	230119	ENSMUST00000055028.8	0	ENSMUSG00000049657	Zbtb5	zinc finger and BTB domain containing 5
chr4	46137583	46140183	2601	*	Promoter (<=1kb)	4	46114746	46138475	23730	2	272027	ENSMUST00000107772.7	0	ENSMUSG00000035495	Tstd2	thiosulfate sulfurtransferase (rhodanese)-like domain containing 2
chr4	46450271	46454840	4570	*	Promoter (<=1kb)	4	46450902	46472657	21756	1	67628	ENSMUST00000102926.4	0	ENSMUSG00000028333	Anp32b	acidic (leucine-rich) nuclear phosphoprotein 32 family, member B
chr4	46989725	46993481	3757	*	Promoter (<=1kb)	4	46662305	46991873	329569	2	242425	ENSMUST00000107749.3	0	ENSMUSG00000039809	Gabbr2	gamma-aminobutyric acid (GABA) B receptor, 2
chr4	47056316	47058231	1916	*	Promoter (<=1kb)	4	47015669	47057306	41638	2	75691	ENSMUST00000107747.7	0	ENSMUSG00000066191	Anks6	ankyrin repeat and sterile alpha motif domain containing 6
chr4	48042415	48049738	7324	*	Promoter (<=1kb)	4	48045153	48086445	41293	1	18124	ENSMUST00000030025.9	0	ENSMUSG00000028341	Nr4a3	nuclear receptor subfamily 4, group A, member 3
chr4	48539224	48544476	5253	*	Promoter (<=1kb)	4	48539935	48561918	21984	1	66665	ENSMUST00000061135.7	0	ENSMUSG00000039693	Msantd3	Myb/SANT-like DNA-binding domain containing 3
chr4	48584232	48587933	3702	*	Promoter (<=1kb)	4	48585174	48663131	77958	1	230157	ENSMUST00000030032.12	0	ENSMUSG00000028347	Tmeff1	transmembrane protein with EGF-like and two follistatin-like domains 1
chr4	53630807	53632352	1546	*	Promoter (<=1kb)	4	53631471	53707009	75539	1	319636	ENSMUST00000132151.7	0	ENSMUSG00000054752	Fsd1l	fibronectin type III and SPRY domain containing 1-like
chr4	59625440	59627310	1871	*	Promoter (<=1kb)	4	59626211	59761439	135229	1	230259	ENSMUST00000070150.10	0	ENSMUSG00000045071	E130308A19Rik	RIKEN cDNA E130308A19 gene
chr4	82503890	82508877	4988	*	Promoter (<=1kb)	4	82508016	82547292	39277	1	102635783	ENSMUST00000139835.1	0	ENSMUSG00000087413	Gm11266	predicted gene 11266
chr4	84672133	84676754	4622	*	Promoter (<=1kb)	4	84275095	84675034	399940	2	242509	ENSMUST00000102820.8	0	ENSMUSG00000028487	Bnc2	basonuclin 2
chr4	88030850	88035958	5109	*	Promoter (<=1kb)	4	87769925	88033364	263440	2	70122	ENSMUST00000078090.11	0	ENSMUSG00000028496	Mllt3	myeloid/lymphoid or mixed-lineage leukemia; translocated to, 3
chr4	88937625	88939107	1483	*	Promoter (<=1kb)	4	88909855	88938521	28667	2	106557447	ENSMUST00000233522.1	0	NA	LOC106557447	uncharacterized LOC106557447
chr4	89293025	89296284	3260	*	Promoter (<=1kb)	4	89274541	89294653	20113	2	12578	ENSMUST00000107131.1	0	ENSMUSG00000044303	Cdkn2a	cyclin dependent kinase inhibitor 2A
chr4	93334324	93336149	1826	*	Promoter (<=1kb)	4	93334138	93335511	1374	2	69136	ENSMUST00000066774.5	0	ENSMUSG00000054000	Tusc1	tumor suppressor candidate 1
chr4	94978096	94980265	2170	*	Promoter (<=1kb)	4	94942040	94979100	37061	2	320713	ENSMUST00000075872.3	0	ENSMUSG00000062627	Mysm1	myb-like, SWIRM and MPN domains 1
chr4	95045133	95054793	9661	*	Promoter (<=1kb)	4	95049034	95052222	3189	2	16476	ENSMUST00000107094.1	0	ENSMUSG00000052684	Jun	jun proto-oncogene
chr4	103118582	103120418	1837	*	Promoter (<=1kb)	4	103119286	103165752	46467	1	71148	ENSMUST00000106857.7	0	ENSMUSG00000028522	Mier1	MEIR1 treanscription regulator
chr4	106803780	106805467	1688	*	Promoter (<=1kb)	4	106747235	106804998	57764	2	329910	ENSMUST00000065253.12	0	ENSMUSG00000034853	Acot11	acyl-CoA thioesterase 11
chr4	107251932	107254854	2923	*	Promoter (<=1kb)	4	107253593	107279837	26245	1	72938	ENSMUST00000152717.7	0	ENSMUSG00000063172	Hspb11	heat shock protein family B (small), member 11
chr4	107433818	107436051	2234	*	Promoter (<=1kb)	4	107434591	107436036	1446	1	230587	ENSMUST00000130573.1	0	ENSMUSG00000034762	Glis1	GLIS family zinc finger 1
chr4	107801238	107804538	3301	*	Promoter (<=1kb)	4	107801869	107873898	72030	1	16975	ENSMUST00000238584.1	0	ENSMUSG00000028613	Lrp8	low density lipoprotein receptor-related protein 8, apolipoprotein e receptor
chr4	108458440	108461603	3164	*	Promoter (<=1kb)	4	108459426	108479153	19728	1	230594	ENSMUST00000106673.7	0	ENSMUSG00000034610	Tut4	terminal uridylyl transferase 4
chr4	109475419	109477349	1931	*	Promoter (<=1kb)	4	109451098	109476675	25578	2	29864	ENSMUST00000030284.9	0	ENSMUSG00000028557	Rnf11	ring finger protein 11
chr4	116555456	116558946	3491	*	Promoter (<=1kb)	4	116551633	116555936	4304	2	230657	ENSMUST00000106478.8	0	ENSMUSG00000055900	Tmem69	transmembrane protein 69
chr4	117882102	117884102	2001	*	Promoter (<=1kb)	4	117869260	117883155	13896	2	53418	ENSMUST00000084325.9	0	ENSMUSG00000028541	B4galt2	UDP-Gal:betaGlcNAc beta 1,4- galactosyltransferase, polypeptide 2
chr4	118289190	118291846	2657	*	Promoter (<=1kb)	4	118208213	118291405	83193	2	19268	ENSMUST00000049074.12	0	ENSMUSG00000033295	Ptprf	protein tyrosine phosphatase, receptor type, F
chr4	119538702	119541057	2356	*	Promoter (<=1kb)	4	119539661	119629119	89459	1	230700	ENSMUST00000044564.14	0	ENSMUSG00000032998	Foxj3	forkhead box J3
chr4	120404142	120408855	4714	*	Promoter (<=1kb)	4	120405281	120454515	49235	1	29871	ENSMUST00000134375.7	0	ENSMUSG00000000085	Scmh1	sex comb on midleg homolog 1
chr4	120567785	120571786	4002	*	Promoter (<=1kb)	4	120539868	120570276	30409	2	51797	ENSMUST00000030381.7	0	ENSMUSG00000028633	Ctps	cytidine 5'-triphosphate synthase
chr4	123904190	123906488	2299	*	Promoter (<=1kb)	4	123904832	123912269	7438	1	56309	ENSMUST00000030400.13	0	ENSMUSG00000028647	Mycbp	MYC binding protein
chr4	124699766	124702045	2280	*	Promoter (<=1kb)	4	124700701	124708094	7394	1	14201	ENSMUST00000106199.9	0	ENSMUSG00000032643	Fhl3	four and a half LIM domains 3
chr4	126320718	126322474	1757	*	Promoter (<=1kb)	4	126316047	126321369	5323	2	100206	ENSMUST00000151191.7	0	ENSMUSG00000042558	Adprhl2	ADP-ribosylhydrolase like 2
chr4	126532364	126534382	2019	*	Promoter (<=1kb)	4	126489541	126533472	43932	2	76850	ENSMUST00000084289.4	0	ENSMUSG00000042500	Ago4	argonaute RISC catalytic subunit 4
chr4	127985582	127990040	4459	*	Promoter (<=1kb)	4	127987857	128339657	351801	1	329942	ENSMUST00000129619.7	0	ENSMUSG00000028804	Csmd2	CUB and Sushi multiple domains 2
chr4	129334342	129336864	2523	*	Promoter (<=1kb)	4	129307100	129335370	28271	2	19646	ENSMUST00000102598.3	0	ENSMUSG00000057236	Rbbp4	retinoblastoma binding protein 4, chromatin remodeling factor
chr4	129817570	129823184	5615	*	Promoter (<=1kb)	4	129820221	129849978	29758	1	19244	ENSMUST00000030578.13	0	ENSMUSG00000028788	Ptp4a2	protein tyrosine phosphatase 4a2
chr4	129982757	129988688	5932	*	Promoter (<=1kb)	4	129984870	130022633	37764	1	230775	ENSMUST00000120204.7	0	ENSMUSG00000028782	Adgrb2	adhesion G protein-coupled receptor B2
chr4	131918145	131922911	4767	*	Promoter (<=1kb)	4	131899478	131920029	20552	2	545681	ENSMUST00000124738.1	0	ENSMUSG00000085667	Gm12992	predicted gene 12992
chr4	132047818	132050309	2492	*	Promoter (<=1kb)	4	131923429	132049078	125650	2	269587	ENSMUST00000084253.9	0	ENSMUSG00000028906	Epb41	erythrocyte membrane protein band 4.1
chr4	132210369	132212926	2558	*	Promoter (<=1kb)	4	132184912	132212303	27392	2	213541	ENSMUST00000152796.7	0	ENSMUSG00000040025	Ythdf2	YTH N6-methyladenosine RNA binding protein 2
chr4	132273696	132275419	1724	*	Promoter (<=1kb)	4	132274375	132295766	21392	1	66464	ENSMUST00000030731.10	0	ENSMUSG00000028899	Taf12	TATA-box binding protein associated factor 12
chr4	132344332	132346232	1901	*	Promoter (<=1kb)	4	132331919	132345747	13829	2	100088	ENSMUST00000084250.10	0	ENSMUSG00000028896	Rcc1	regulator of chromosome condensation 1
chr4	133632086	133634124	2039	*	Promoter (<=1kb)	4	133605299	133633469	28171	2	503610	ENSMUST00000084238.4	0	ENSMUSG00000037553	Zdhhc18	zinc finger, DHHC domain containing 18
chr4	134286216	134289240	3025	*	Promoter (<=1kb)	4	134275002	134287239	12238	2	230809	ENSMUST00000105877.8	0	ENSMUSG00000050890	Pdik1l	PDLIM1 interacting kinase 1 like
chr4	134765924	134769517	3594	*	Promoter (<=1kb)	4	134741554	134768024	26471	2	100017	ENSMUST00000037828.7	0	ENSMUSG00000037295	Ldlrap1	low density lipoprotein receptor adaptor protein 1
chr4	135149538	135157801	8264	*	Promoter (<=1kb)	4	135152496	135176181	23686	1	12399	ENSMUST00000119564.1	0	ENSMUSG00000070691	Runx3	runt related transcription factor 3
chr4	135397319	135398799	1481	*	Promoter (<=1kb)	4	135369576	135398190	28615	2	230822	ENSMUST00000105859.7	0	ENSMUSG00000043924	Ncmap	noncompact myelin associated protein
chr4	135493497	135496378	2882	*	Promoter (<=1kb)	4	135445420	135494506	49087	2	74552	ENSMUST00000183807.7	0	ENSMUSG00000028803	Nipal3	NIPA-like domain containing 3
chr4	136171377	136173808	2432	*	Promoter (<=1kb)	4	136172394	136196057	23664	1	242705	ENSMUST00000061721.5	0	ENSMUSG00000018983	E2f2	E2F transcription factor 2
chr4	136308360	136313193	4834	*	Promoter (<=1kb)	4	136310942	136340681	29740	1	74326	ENSMUST00000131671.7	0	ENSMUSG00000066037	Hnrnpr	heterogeneous nuclear ribonucleoprotein R
chr4	137467624	137471698	4075	*	Promoter (<=1kb)	4	137468769	137570630	101862	1	15530	ENSMUST00000030547.14	0	ENSMUSG00000028763	Hspg2	perlecan (heparan sulfate proteoglycan 2)
chr4	138215631	138218382	2752	*	Promoter (<=1kb)	4	138216296	138244683	28388	1	15441	ENSMUST00000105827.7	0	ENSMUSG00000028759	Hp1bp3	heterochromatin protein 1, binding protein 3
chr4	140699303	140704785	5483	*	Promoter (<=1kb)	4	140700541	140723220	22680	1	108911	ENSMUST00000071169.8	0	ENSMUSG00000040945	Rcc2	regulator of chromosome condensation 2
chr4	141533619	141539638	6020	*	Promoter (<=1kb)	4	141467890	141538449	70560	2	56381	ENSMUST00000078886.9	0	ENSMUSG00000040761	Spen	spen family transcription repressor
chr4	141597698	141601491	3794	*	Promoter (<=1kb)	4	141576062	141598224	22163	2	74202	ENSMUST00000006381.10	0	ENSMUSG00000006219	Fblim1	filamin binding LIM protein 1
chr4	144890146	144897166	7021	*	Promoter (<=1kb)	4	144892827	144927642	34816	1	20148	ENSMUST00000105744.7	0	ENSMUSG00000066026	Dhrs3	dehydrogenase/reductase (SDR family) member 3
chr4	148158661	148161536	2876	*	Promoter (<=1kb)	4	148152800	148159595	6796	2	230903	ENSMUST00000167160.7	0	ENSMUSG00000029001	Fbxo44	F-box protein 44
chr4	148624983	148627749	2767	*	Promoter (<=1kb)	4	148612382	148626996	14615	2	230908	ENSMUST00000105702.8	0	ENSMUSG00000041459	Tardbp	TAR DNA binding protein
chr4	148899802	148904121	4320	*	Promoter (<=1kb)	4	148901149	148932896	31748	1	69743	ENSMUST00000147270.1	0	ENSMUSG00000028977	Casz1	castor zinc finger 1
chr4	149136403	149138029	1627	*	Promoter (<=1kb)	4	149127121	149137548	10428	2	69928	ENSMUST00000105696.7	0	ENSMUSG00000073705	Cenps	centromere protein S
chr4	149585386	149588359	2974	*	Promoter (<=1kb)	4	149586468	149648899	62432	1	65945	ENSMUST00000105691.7	0	ENSMUSG00000039953	Clstn1	calsyntenin 1
chr4	152157792	152160647	2856	*	Promoter (<=1kb)	4	152158867	152162469	3603	1	15206	ENSMUST00000030782.1	0	ENSMUSG00000028940	Hes2	hes family bHLH transcription factor 2
chr4	152177301	152179622	2322	*	Promoter (<=1kb)	4	152178134	152271852	93719	1	70025	ENSMUST00000075363.9	0	ENSMUSG00000028937	Acot7	acyl-CoA thioesterase 7
chr4	152289881	152291226	1346	*	Promoter (<=1kb)	4	152285972	152291662	5691	2	15207	ENSMUST00000094438.1	436	ENSMUSG00000028946	Hes3	hes family bHLH transcription factor 3
chr4	154854781	154857008	2228	*	Promoter (<=1kb)	4	154856200	154867127	10928	1	242800	ENSMUST00000050220.3	0	ENSMUSG00000046637	Ttc34	tetratricopeptide repeat domain 34
chr4	154960226	154965350	5125	*	Promoter (<=1kb)	4	154960923	154962371	1449	1	15208	ENSMUST00000049621.6	0	ENSMUSG00000048001	Hes5	hes family bHLH transcription factor 5
chr4	155623979	155625486	1508	*	Promoter (<=1kb)	4	155608300	155624755	16456	2	100502734	ENSMUST00000137752.1	0	ENSMUSG00000086682	Gm16023	predicted gene 16023
chr4	155733777	155736237	2461	*	Promoter (<=1kb)	4	155734800	155740142	5343	1	381582	ENSMUST00000147721.7	0	ENSMUSG00000084845	Tmem240	transmembrane protein 240
chr5	8621973	8623763	1791	*	Promoter (<=1kb)	5	8490334	8622952	132619	2	242819	ENSMUST00000047485.14	0	ENSMUSG00000040570	Rundc3b	RUN domain containing 3B
chr5	20880581	20884342	3762	*	Promoter (<=1kb)	5	20882191	20886870	4680	1	212090	ENSMUST00000115259.2	0	ENSMUSG00000045435	Tmem60	transmembrane protein 60
chr5	21054271	21057116	2846	*	Promoter (<=1kb)	5	20986645	21055911	69267	2	19248	ENSMUST00000030556.7	0	ENSMUSG00000028771	Ptpn12	protein tyrosine phosphatase, non-receptor type 12
chr5	22343480	22346508	3029	*	Promoter (<=1kb)	5	21884454	22344702	460249	2	19699	ENSMUST00000161356.7	0	ENSMUSG00000042453	Reln	reelin
chr5	24347406	24354193	6788	*	Promoter (<=1kb)	5	24319589	24351604	32016	2	16511	ENSMUST00000036092.9	0	ENSMUSG00000038319	Kcnh2	potassium voltage-gated channel, subfamily H (eag-related), member 2
chr5	24444070	24446135	2066	*	Promoter (<=1kb)	5	24438440	24445194	6755	2	66587	ENSMUST00000115043.7	0	ENSMUSG00000028959	Fastk	Fas-activated serine/threonine kinase
chr5	24472729	24476301	3573	*	Promoter (<=1kb)	5	24474214	24483184	8971	1	213990	ENSMUST00000199856.1	0	ENSMUSG00000023353	Agap3	ArfGAP with GTPase domain, ankyrin repeat and PH domain 3
chr5	24729439	24732007	2569	*	Promoter (<=1kb)	5	24711738	24730727	18990	2	269633	ENSMUST00000068693.11	0	ENSMUSG00000055235	Wdr86	WD repeat domain 86
chr5	24840202	24843817	3616	*	Promoter (<=1kb)	5	24802823	24842624	39802	2	19744	ENSMUST00000030787.8	0	ENSMUSG00000028945	Rheb	Ras homolog enriched in brain
chr5	24907141	24909753	2613	*	Promoter (<=1kb)	5	24862748	24908469	45722	2	108099	ENSMUST00000114975.7	0	ENSMUSG00000028944	Prkag2	protein kinase, AMP-activated, gamma 2 non-catalytic subunit
chr5	25099121	25101899	2779	*	Promoter (<=1kb)	5	24862744	25100642	237899	2	108099	ENSMUST00000030784.13	0	ENSMUSG00000028944	Prkag2	protein kinase, AMP-activated, gamma 2 non-catalytic subunit
chr5	27789963	27792434	2472	*	Promoter (<=1kb)	5	27740080	27791550	51471	2	55982	ENSMUST00000002291.11	0	ENSMUSG00000002221	Paxip1	PAX interacting (with transcription-activation domain) protein 1
chr5	28462512	28467326	4815	*	Promoter (<=1kb)	5	28456815	28467256	10442	2	20423	ENSMUST00000002708.4	0	ENSMUSG00000002633	Shh	sonic hedgehog
chr5	29466835	29479911	13077	*	Promoter (<=1kb)	5	29473034	29478470	5437	2	15285	ENSMUST00000165512.3	0	ENSMUSG00000001566	Mnx1	motor neuron and pancreas homeobox 1
chr5	30281116	30281833	718	*	Promoter (<=1kb)	5	30281388	30366695	85308	1	381738	ENSMUST00000101448.4	0	ENSMUSG00000073102	Drc1	dynein regulatory complex subunit 1
chr5	32853267	32855000	1734	*	Promoter (<=1kb)	5	32789820	32854256	64437	2	215476	ENSMUST00000120129.8	0	ENSMUSG00000054280	Prr14l	proline rich 14-like
chr5	33273546	33275879	2334	*	Promoter (<=1kb)	5	33247723	33274994	27272	2	13016	ENSMUST00000079746.9	0	ENSMUSG00000037373	Ctbp1	C-terminal binding protein 1
chr5	33818986	33821969	2984	*	Promoter (<=1kb)	5	33820725	33897966	77242	1	107823	ENSMUST00000075812.10	0	ENSMUSG00000057406	Nsd2	nuclear receptor binding SET domain protein 2
chr5	33982450	33984802	2353	*	Promoter (<=1kb)	5	33983433	33985013	1581	1	381633	ENSMUST00000094869.11	0	ENSMUSG00000070858	Gm1673	predicted gene 1673
chr5	34168823	34171219	2397	*	Promoter (<=1kb)	5	34153880	34169527	15648	2	231123	ENSMUST00000060049.7	0	ENSMUSG00000079555	Haus3	HAUS augmin-like complex, subunit 3
chr5	34948517	34950847	2331	*	Promoter (<=1kb)	5	34949445	35033595	84151	1	71729	ENSMUST00000030984.13	0	ENSMUSG00000029101	Rgs12	regulator of G-protein signaling 12
chr5	35054984	35059015	4032	*	Promoter (<=1kb)	5	35056766	35080964	24199	1	231134	ENSMUST00000101298.8	0	ENSMUSG00000044716	Dok7	docking protein 7
chr5	35678742	35680128	1387	*	Promoter (<=1kb)	5	35652023	35679782	27760	2	78558	ENSMUST00000087629.9	0	ENSMUSG00000029096	Htra3	HtrA serine peptidase 3
chr5	36795690	36797635	1946	*	Promoter (<=1kb)	5	36794867	36796772	1906	2	67568	ENSMUST00000068795.3	0	ENSMUSG00000055302	Mrfap1	Morf4 family associated protein 1
chr5	38219605	38221337	1733	*	Promoter (<=1kb)	5	38220470	38234306	13837	1	17089	ENSMUST00000087514.8	0	ENSMUSG00000067367	Lyar	Ly1 antibody reactive clone
chr5	43232114	43236868	4755	*	Promoter (<=1kb)	5	43233170	43289723	56554	1	231207	ENSMUST00000166713.8	0	ENSMUSG00000039782	Cpeb2	cytoplasmic polyadenylation element binding protein 2
chr5	43780742	43783208	2467	*	Promoter (<=1kb)	5	43744615	43782143	37529	2	242960	ENSMUST00000119523.7	0	ENSMUSG00000039753	Fbxl5	F-box and leucine-rich repeat protein 5
chr5	44225576	44227866	2291	*	Promoter (<=1kb)	5	44175154	44226622	51469	2	231225	ENSMUST00000055128.11	0	ENSMUSG00000046985	Tapt1	transmembrane anterior posterior transformation 1
chr5	45492839	45494709	1871	*	Promoter (<=1kb)	5	45493374	45512691	19318	1	66988	ENSMUST00000046122.10	0	ENSMUSG00000039682	Lap3	leucine aminopeptidase 3
chr5	53588464	53592159	3696	*	Promoter (<=1kb)	5	53590214	53657362	67149	1	19664	ENSMUST00000037618.12	0	ENSMUSG00000039191	Rbpj	recombination signal binding protein for immunoglobulin kappa J region
chr5	53994893	53996209	1317	*	Promoter (2-3kb)	5	53998499	54121057	122559	1	116873	ENSMUST00000117661.8	-2290	ENSMUSG00000039156	Stim2	stromal interaction molecule 2
chr5	65106710	65108649	1940	*	Promoter (<=1kb)	5	65107539	65168106	60568	1	71778	ENSMUST00000204097.2	0	ENSMUSG00000054920	Klhl5	kelch-like 5
chr5	65696272	65699335	3064	*	Promoter (<=1kb)	5	65605721	65698168	92448	2	71521	ENSMUST00000201948.3	0	ENSMUSG00000029202	Pds5a	PDS5 cohesin associated factor A
chr5	67426037	67430066	4030	*	Promoter (<=1kb)	5	67392147	67427799	35653	2	666938	ENSMUST00000169190.4	0	ENSMUSG00000092060	Bend4	BEN domain containing 4
chr5	76303319	76306233	2915	*	Promoter (<=1kb)	5	76209868	76304792	94925	2	12753	ENSMUST00000202651.3	0	ENSMUSG00000029238	Clock	circadian locomotor output cycles kaput
chr5	76588206	76589719	1514	*	Promoter (<=1kb)	5	76588698	76644908	56211	1	381644	ENSMUST00000130651.1	0	ENSMUSG00000036403	Cep135	centrosomal protein 135
chr5	77264502	77268523	4022	*	Promoter (<=1kb)	5	77265491	77286432	20942	1	19712	ENSMUST00000080359.11	0	ENSMUSG00000029249	Rest	RE1-silencing transcription factor
chr5	88553295	88555215	1921	*	Promoter (<=1kb)	5	88554462	88556090	1629	1	65961	ENSMUST00000090413.5	0	ENSMUSG00000070697	Utp3	UTP3 small subunit processome component
chr5	92276942	92279514	2573	*	Promoter (<=1kb)	5	92257659	92278170	20512	2	67111	ENSMUST00000113102.9	0	ENSMUSG00000029413	Naaa	N-acylethanolamine acid amidase
chr5	93204506	93207605	3100	*	Promoter (<=1kb)	5	93181933	93206495	24563	2	12453	ENSMUST00000058550.14	0	ENSMUSG00000063015	Ccni	cyclin I
chr5	99976358	99980128	3771	*	Promoter (<=1kb)	5	99955935	99978938	23004	2	11991	ENSMUST00000172361.7	0	ENSMUSG00000000568	Hnrnpd	heterogeneous nuclear ribonucleoprotein D
chr5	100035913	100041015	5103	*	Promoter (<=1kb)	5	100033577	100036068	2492	2	50926	ENSMUST00000135424.6	0	ENSMUSG00000029328	Hnrnpdl	heterogeneous nuclear ribonucleoprotein D-like
chr5	100426816	100430908	4093	*	Promoter (<=1kb)	5	100420842	100429535	8694	2	100503199	ENSMUST00000181873.7	0	ENSMUSG00000097772	5430416N02Rik	RIKEN cDNA 5430416N02 gene
chr5	100673416	100675469	2054	*	Promoter (<=1kb)	5	100654723	100674284	19562	2	71883	ENSMUST00000031262.8	0	ENSMUSG00000029319	Coq2	coenzyme Q2 4-hydroxybenzoate polyprenyltransferase
chr5	102068684	102071014	2331	*	Promoter (<=1kb)	5	101832956	102069921	236966	2	72145	ENSMUST00000053177.13	0	ENSMUSG00000043940	Wdfy3	WD repeat and FYVE domain containing 3
chr5	105414459	105416778	2320	*	Promoter (<=1kb)	5	105415775	105490074	74300	1	433926	ENSMUST00000112707.2	0	ENSMUSG00000070639	Lrrc8b	leucine rich repeat containing 8 family, member B
chr5	106925304	106926750	1447	*	Promoter (<=1kb)	5	106840194	106926321	86128	2	330149	ENSMUST00000117588.7	0	ENSMUSG00000043410	Hfm1	HFM1, ATP-dependent DNA helicase homolog
chr5	107719168	107727355	8188	*	Promoter (<=1kb)	5	107716657	107724343	7687	2	14581	ENSMUST00000031205.15	0	ENSMUSG00000029275	Gfi1	growth factor independent 1 transcription repressor
chr5	108549249	108550707	1459	*	Promoter (<=1kb)	5	108518554	108550024	31471	2	12889	ENSMUST00000046892.9	0	ENSMUSG00000033615	Cplx1	complexin 1
chr5	112393616	112396134	2519	*	Promoter (<=1kb)	5	112391499	112394024	2526	2	72898	ENSMUST00000200227.1	0	ENSMUSG00000029348	Asphd2	aspartate beta-hydroxylase domain containing 2
chr5	113014492	113016217	1726	*	Promoter (<=1kb)	5	112910482	113015514	105033	2	320129	ENSMUST00000065167.8	0	ENSMUSG00000042249	Grk3	G protein-coupled receptor kinase 3
chr5	113992298	113994775	2478	*	Promoter (<=1kb)	5	113937094	113993894	56801	2	231637	ENSMUST00000159592.7	0	ENSMUSG00000042121	Ssh1	slingshot protein phosphatase 1
chr5	115192031	115195188	3158	*	Promoter (<=1kb)	5	115168689	115194381	25693	2	29867	ENSMUST00000112113.7	0	ENSMUSG00000029544	Cabp1	calcium binding protein 1
chr5	115340182	115341853	1672	*	Promoter (<=1kb)	5	115333239	115341178	7940	2	384281	ENSMUST00000139167.2	0	ENSMUSG00000029536	Gatc	glutamyl-tRNA(Gln) amidotransferase, subunit C
chr5	115428588	115432351	3764	*	Promoter (<=1kb)	5	115429599	115455698	26100	1	17690	ENSMUST00000150779.7	0	ENSMUSG00000054256	Msi1	musashi RNA-binding protein 1
chr5	115506177	115510164	3988	*	Promoter (<=1kb)	5	115506676	115555987	49312	1	19303	ENSMUST00000067268.14	0	ENSMUSG00000029528	Pxn	paxillin
chr5	115630563	115633519	2957	*	Promoter (<=1kb)	5	115631049	115631816	768	2	66123	ENSMUST00000201728.1	0	ENSMUSG00000107121	1110006O24Rik	RIKEN cDNA 1110006O24 gene
chr5	115730747	115733456	2710	*	Promoter (<=1kb)	5	115648175	115731621	83447	2	75665	ENSMUST00000055408.12	0	ENSMUSG00000041609	Bicdl1	BICD family like cargo adaptor 1
chr5	117318248	117320437	2190	*	Promoter (<=1kb)	5	117319083	117355005	35923	1	231668	ENSMUST00000111967.7	0	ENSMUSG00000066894	Vsig10	V-set and immunoglobulin domain containing 10
chr5	117976240	117978816	2577	*	Promoter (<=1kb)	5	117976730	118010201	33472	1	231670	ENSMUST00000202447.3	0	ENSMUSG00000032898	Fbxo21	F-box protein 21
chr5	118025675	118029921	4247	*	Promoter (<=1kb)	5	118027743	118061878	34136	1	57816	ENSMUST00000031304.13	0	ENSMUSG00000029359	Tesc	tescalcin
chr5	118168910	118172765	3856	*	Promoter (<=1kb)	5	118169748	118189478	19731	1	12123	ENSMUST00000054836.6	0	ENSMUSG00000046607	Hrk	harakiri, BCL2 interacting protein (contains only BH3 domain)
chr5	119680117	119683587	3471	*	Promoter (<=1kb)	5	119680249	119680832	584	1	21386	ENSMUST00000154680.1	0	ENSMUSG00000018604	Tbx3	T-box 3
chr5	121219701	121221910	2210	*	Promoter (<=1kb)	5	121220219	121368577	148359	1	269700	ENSMUST00000042614.12	0	ENSMUSG00000042744	Hectd4	HECT domain E3 ubiquitin protein ligase 4
chr5	121833103	121839676	6574	*	Promoter (<=1kb)	5	121815488	121836825	21338	2	16923	ENSMUST00000136960.7	0	ENSMUSG00000042594	Sh2b3	SH2B adaptor protein 3
chr5	122777206	122780278	3073	*	Promoter (<=1kb)	5	122731170	122779382	48213	2	207565	ENSMUST00000111668.7	0	ENSMUSG00000029471	Camkk2	calcium/calmodulin-dependent protein kinase kinase 2, beta
chr5	123131878	123145215	13338	*	Promoter (<=1kb)	5	123142193	123149981	7789	1	208043	ENSMUST00000100731.8	0	ENSMUSG00000038384	Setd1b	SET domain containing 1B
chr5	124247330	124250798	3469	*	Promoter (<=1kb)	5	124118690	124249760	131071	2	19679	ENSMUST00000162812.7	0	ENSMUSG00000029406	Pitpnm2	phosphatidylinositol transfer protein, membrane-associated 2
chr5	124350455	124355751	5297	*	Promoter (<=1kb)	5	124345417	124354671	9255	2	13445	ENSMUST00000031341.10	0	ENSMUSG00000029394	Cdk2ap1	CDK2 (cyclin-dependent kinase 2)-associated protein 1
chr5	124444458	124447293	2836	*	Promoter (<=1kb)	5	124445493	124460960	15468	1	67956	ENSMUST00000100709.6	0	ENSMUSG00000049327	Kmt5a	lysine methyltransferase 5A
chr5	124861336	124863990	2655	*	Promoter (<=1kb)	5	124834418	124862424	28007	2	215707	ENSMUST00000036206.13	0	ENSMUSG00000037979	Ccdc92	coiled-coil domain containing 92
chr5	125174920	125181245	6326	*	Promoter (<=1kb)	5	125017153	125179214	162062	2	20602	ENSMUST00000111402.8	0	ENSMUSG00000029478	Ncor2	nuclear receptor co-repressor 2
chr5	125440656	125442905	2250	*	Promoter (<=1kb)	5	125441568	125460370	18803	1	76809	ENSMUST00000049040.13	0	ENSMUSG00000037905	Bri3bp	Bri3 binding protein
chr5	128431870	128433562	1693	*	Promoter (<=1kb)	5	127781630	128433077	651448	2	243274	ENSMUST00000044441.7	0	ENSMUSG00000034310	Tmem132d	transmembrane protein 132D
chr5	129583291	129586817	3527	*	Promoter (<=1kb)	5	129584169	129611099	26931	1	23948	ENSMUST00000031390.9	0	ENSMUSG00000029436	Mmp17	matrix metallopeptidase 17
chr5	129940994	129943259	2266	*	Promoter (<=1kb)	5	129941970	129984746	42777	1	69568	ENSMUST00000051758.10	0	ENSMUSG00000066735	Vkorc1l1	vitamin K epoxide reductase complex, subunit 1-like 1
chr5	134687547	134689716	2170	*	Promoter (<=1kb)	5	134656039	134688598	32560	2	16885	ENSMUST00000015137.9	0	ENSMUSG00000029674	Limk1	LIM-domain containing, protein kinase
chr5	135089255	135090341	1087	*	Promoter (<=1kb)	5	135089890	135121786	31897	1	58805	ENSMUST00000202431.3	0	ENSMUSG00000005373	Mlxipl	MLX interacting protein-like
chr5	135106424	135109020	2597	*	Promoter (<=1kb)	5	135106891	135123042	16152	1	58805	ENSMUST00000141770.4	0	ENSMUSG00000005373	Mlxipl	MLX interacting protein-like
chr5	136564076	136569455	5380	*	Promoter (<=1kb)	5	136248135	136567248	319114	2	13047	ENSMUST00000176216.8	0	ENSMUSG00000029705	Cux1	cut-like homeobox 1
chr5	137306597	137308792	2196	*	Promoter (<=1kb)	5	137295704	137307674	11971	2	83701	ENSMUST00000040873.11	0	ENSMUSG00000037364	Srrt	serrate RNA effector molecule homolog (Arabidopsis)
chr5	137776286	137780149	3864	*	Promoter (<=1kb)	5	137778849	137779762	914	1	69871	ENSMUST00000126126.7	0	ENSMUSG00000029725	Ppp1r35	protein phosphatase 1, regulatory subunit 35
chr5	139199575	139202538	2964	*	Promoter (<=1kb)	5	139200637	139249840	49204	1	77053	ENSMUST00000058716.13	0	ENSMUSG00000036817	Sun1	Sad1 and UNC84 domain containing 1
chr5	140388109	140390039	1931	*	Promoter (<=1kb)	5	140340303	140389262	48960	2	231834	ENSMUST00000031539.11	0	ENSMUSG00000029560	Snx8	sorting nexin 8
chr5	142400012	142403239	3228	*	Promoter (<=1kb)	5	142401497	142419620	18124	1	17425	ENSMUST00000198422.1	0	ENSMUSG00000056493	Foxk1	forkhead box K1
chr5	142894273	142910505	16233	*	Promoter (<=1kb)	5	142903115	142906754	3640	2	11461	ENSMUST00000100497.10	0	ENSMUSG00000029580	Actb	actin, beta
chr5	143268863	143270647	1785	*	Promoter (<=1kb)	5	143249697	143270022	20326	2	54201	ENSMUST00000161448.7	0	ENSMUSG00000046658	Zfp316	zinc finger protein 316
chr5	144254117	144259613	5497	*	Promoter (<=1kb)	5	144255225	144446757	191533	1	55950	ENSMUST00000155491.7	0	ENSMUSG00000047843	Bri3	brain protein I3
chr5	144545323	144548690	3368	*	Promoter (<=1kb)	5	144545902	144557478	11577	1	53324	ENSMUST00000071782.7	0	ENSMUSG00000059991	Nptx2	neuronal pentraxin 2
chr5	145112285	145117585	5301	*	Promoter (<=1kb)	5	145114215	145129699	15485	1	11867	ENSMUST00000085679.12	0	ENSMUSG00000029622	Arpc1b	actin related protein 2/3 complex, subunit 1B
chr5	148397527	148400603	3077	*	Promoter (<=1kb)	5	148327410	148399904	72495	2	11987	ENSMUST00000048116.14	0	ENSMUSG00000041313	Slc7a1	solute carrier family 7 (cationic amino acid transporter, y+ system), member 1
chr5	149048937	149054293	5357	*	Promoter (<=1kb)	5	149046702	149053040	6339	2	15289	ENSMUST00000085546.12	0	ENSMUSG00000066551	Hmgb1	high mobility group box 1
chr6	4902418	4904886	2469	*	Promoter (<=1kb)	6	4902917	5159590	256674	1	243725	ENSMUST00000175889.7	0	ENSMUSG00000032827	Ppp1r9a	protein phosphatase 1, regulatory subunit 9A
chr6	11906649	11908696	2048	*	Promoter (<=1kb)	6	11900292	11907483	7192	2	17992	ENSMUST00000204978.2	0	ENSMUSG00000029632	Ndufa4	Ndufa4, mitochondrial complex associated
chr6	14896960	14902682	5723	*	Promoter (<=1kb)	6	14901349	15441977	540629	1	114142	ENSMUST00000115477.7	0	ENSMUSG00000029563	Foxp2	forkhead box P2
chr6	17693455	17695337	1883	*	Promoter (<=1kb)	6	17693947	17943022	249076	1	64213	ENSMUST00000115420.7	0	ENSMUSG00000029534	St7	suppression of tumorigenicity 7
chr6	23243919	23250911	6993	*	Promoter (<=1kb)	6	23245044	23248362	3319	2	73191	ENSMUST00000031709.6	0	ENSMUSG00000029697	Fezf1	Fez family zinc finger 1
chr6	23838223	23840596	2374	*	Promoter (<=1kb)	6	23262773	23839137	576365	2	320405	ENSMUST00000166458.8	0	ENSMUSG00000017978	Cadps2	Ca2+-dependent activator protein for secretion 2
chr6	28260465	28262884	2420	*	Promoter (<=1kb)	6	28239927	28261911	21985	2	627049	ENSMUST00000115320.7	0	ENSMUSG00000039841	Zfp800	zinc finger protein 800
chr6	29177578	29180403	2826	*	Promoter (<=1kb)	6	29169232	29179584	10353	2	101359	ENSMUST00000159200.1	0	ENSMUSG00000079654	Prrt4	proline-rich transmembrane protein 4
chr6	30171251	30178805	7555	*	Promoter (1-2kb)	6	30169668	30169737	70	2	387178	ENSMUST00000083685.2	-1514	ENSMUSG00000065619	Mir183	microRNA 183
chr6	31215793	31218976	3184	*	Promoter (<=1kb)	6	31093559	31218474	124916	2	232685	ENSMUST00000187876.6	0	ENSMUSG00000044471	Lncpint	long non-protein coding RNA, Trp53 induced transcript
chr6	31555085	31565775	10691	*	Promoter (<=1kb)	6	31519488	31563981	44494	2	27205	ENSMUST00000026698.7	0	ENSMUSG00000025608	Podxl	podocalyxin-like
chr6	35176990	35178523	1534	*	Promoter (<=1kb)	6	35177421	35247596	70176	1	70699	ENSMUST00000201374.3	0	ENSMUSG00000038759	Nup205	nucleoporin 205
chr6	38297633	38300483	2851	*	Promoter (<=1kb)	6	38287396	38299259	11864	2	209032	ENSMUST00000058524.2	0	ENSMUSG00000047749	Zc3hav1l	zinc finger CCCH-type, antiviral 1-like
chr6	38550174	38552766	2593	*	Promoter (<=1kb)	6	38551334	38605040	53707	1	192196	ENSMUST00000163047.7	0	ENSMUSG00000029823	Luc7l2	LUC7-like 2 (S. cerevisiae)
chr6	38662329	38664131	1803	*	Promoter (<=1kb)	6	38663067	38680865	17799	1	665180	ENSMUST00000114874.4	0	ENSMUSG00000079598	Clec2l	C-type lectin domain family 2, member L
chr6	39204897	39207823	2927	*	Promoter (<=1kb)	6	39136623	39206789	70167	2	338523	ENSMUST00000002305.8	0	ENSMUSG00000042599	Kdm7a	lysine (K)-specific demethylase 7A
chr6	42370662	42373713	3052	*	Promoter (<=1kb)	6	42358487	42373268	14782	2	13835	ENSMUST00000073387.4	0	ENSMUSG00000029859	Epha1	Eph receptor A1
chr6	52202560	52210301	7742	*	Promoter (<=1kb)	6	52201754	52204587	2834	2	15402	ENSMUST00000048794.6	0	ENSMUSG00000038253	Hoxa5	homeobox A5
chr6	52223811	52231163	7353	*	Promoter (<=1kb)	6	52223100	52227370	4271	2	15405	ENSMUST00000048680.7	0	ENSMUSG00000038227	Hoxa9	homeobox A9
chr6	53067357	53069170	1814	*	Promoter (<=1kb)	6	52768797	53068631	299835	2	231986	ENSMUST00000074541.5	0	ENSMUSG00000063568	Jazf1	JAZF zinc finger 1
chr6	54326096	54328537	2442	*	Promoter (<=1kb)	6	54302652	54327341	24690	2	100042056	ENSMUST00000185712.1	0	ENSMUSG00000073067	9130019P16Rik	RIKEN cDNA 9130019P16 gene
chr6	54815942	54818548	2607	*	Promoter (<=1kb)	6	54816916	54893500	76585	1	387524	ENSMUST00000079869.12	0	ENSMUSG00000058446	Znrf2	zinc and ring finger 2
chr6	59208378	59209918	1541	*	Promoter (<=1kb)	6	59208870	59212033	3164	1	68140	ENSMUST00000062626.3	0	ENSMUSG00000049232	Tigd2	tigger transposable element derived 2
chr6	63255708	63258438	2731	*	Promoter (<=1kb)	6	63255876	63314071	58196	1	14804	ENSMUST00000159319.1	0	ENSMUSG00000071424	Grid2	glutamate receptor, ionotropic, delta 2
chr6	65380697	65381799	1103	*	Promoter (<=1kb)	6	65381105	65452965	71861	1	243407	ENSMUST00000133352.7	0	ENSMUSG00000029917	Qrfprl	pyroglutamylated RFamide peptide receptor like
chr6	67265877	67268605	2729	*	Promoter (<=1kb)	6	67266624	67297736	31113	1	66870	ENSMUST00000042990.6	0	ENSMUSG00000036371	Serbp1	serpine1 mRNA binding protein 1
chr6	72437470	72441081	3612	*	Promoter (<=1kb)	6	72432799	72439556	6758	2	232087	ENSMUST00000205335.1	0	ENSMUSG00000053907	Mat2a	methionine adenosyltransferase II, alpha
chr6	83440061	83444377	4317	*	Promoter (<=1kb)	6	83362373	83441675	79303	2	194388	ENSMUST00000089622.10	0	ENSMUSG00000034832	Tet3	tet methylcytosine dioxygenase 3
chr6	83453461	83458088	4628	*	Promoter (<=1kb)	6	83368042	83456392	88351	2	194388	ENSMUST00000186548.6	0	ENSMUSG00000034832	Tet3	tet methylcytosine dioxygenase 3
chr6	83774675	83776640	1966	*	Promoter (<=1kb)	6	83768885	83775813	6929	2	21766	ENSMUST00000014892.7	0	ENSMUSG00000014748	Tex261	testis expressed gene 261
chr6	85510293	85514065	3773	*	Promoter (<=1kb)	6	85511121	85513589	2469	2	13656	ENSMUST00000095759.4	0	ENSMUSG00000071341	Egr4	early growth response 4
chr6	86848394	86852053	3660	*	Promoter (<=1kb)	6	86849517	87003223	153707	1	269774	ENSMUST00000089519.12	0	ENSMUSG00000057230	Aak1	AP2 associated kinase 1
chr6	87730207	87734475	4269	*	Promoter (<=1kb)	6	87730869	87734017	3149	1	58229	ENSMUST00000160743.1	0	ENSMUSG00000068263	Efcc1	EF hand and coiled-coil domain containing 1
chr6	88445595	88447757	2163	*	Promoter (<=1kb)	6	88257334	88446539	189206	2	65967	ENSMUST00000165242.3	0	ENSMUSG00000033216	Eefsec	eukaryotic elongation factor, selenocysteine-tRNA-specific
chr6	90461576	90464306	2731	*	Promoter (<=1kb)	6	90462576	90475238	12663	1	66277	ENSMUST00000032174.11	0	ENSMUSG00000030087	Klf15	Kruppel-like factor 15
chr6	91115796	91117715	1920	*	Promoter (<=1kb)	6	91013068	91116829	103762	2	54563	ENSMUST00000032179.13	0	ENSMUSG00000030091	Nup210	nucleoporin 210
chr6	91682806	91687113	4308	*	Promoter (<=1kb)	6	91684053	91759066	75014	1	21366	ENSMUST00000032185.8	0	ENSMUSG00000030096	Slc6a6	solute carrier family 6 (neurotransmitter transporter, taurine), member 6
chr6	92090437	92093156	2720	*	Promoter (<=1kb)	6	92091390	92173057	81668	1	22026	ENSMUST00000113460.7	0	ENSMUSG00000005893	Nr2c2	nuclear receptor subfamily 2, group C, member 2
chr6	99519120	99524086	4967	*	Promoter (<=1kb)	6	98929189	99520997	591809	2	108655	ENSMUST00000176565.7	0	ENSMUSG00000030067	Foxp1	forkhead box P1
chr6	100670118	100672314	2197	*	Promoter (<=1kb)	6	100568256	100671157	102902	2	72171	ENSMUST00000113312.8	0	ENSMUSG00000035378	Shq1	SHQ1 homolog (S. cerevisiae)
chr6	113326037	113327777	1741	*	Promoter (<=1kb)	6	113326972	113334188	7217	1	18294	ENSMUST00000032406.14	0	ENSMUSG00000030271	Ogg1	8-oxoguanine DNA-glycosylase 1
chr6	114968158	114971284	3127	*	Promoter (<=1kb)	6	114862321	114969180	106860	2	232334	ENSMUST00000147639.7	0	ENSMUSG00000030315	Vgll4	vestigial like family member 4
chr6	117840487	117842313	1827	*	Promoter (<=1kb)	6	117841180	117844518	3339	1	232337	ENSMUST00000127593.7	0	ENSMUSG00000059689	Zfp637	zinc finger protein 637
chr6	118138411	118139919	1509	*	Promoter (<=1kb)	6	118107452	118139140	31689	2	78752	ENSMUST00000049344.14	0	ENSMUSG00000042042	Csgalnact2	chondroitin sulfate N-acetylgalactosaminyltransferase 2
chr6	124855944	124858457	2514	*	Promoter (<=1kb)	6	124841089	124857752	16664	2	14789	ENSMUST00000023958.9	0	ENSMUSG00000023191	P3h3	prolyl 3-hydroxylase 3
chr6	124930288	124932714	2427	*	Promoter (<=1kb)	6	124931386	124937238	5853	1	30853	ENSMUST00000204177.2	0	ENSMUSG00000030120	Mlf2	myeloid leukemia factor 2
chr6	128299274	128302390	3117	*	Promoter (<=1kb)	6	128227143	128300813	73671	2	21679	ENSMUST00000006311.12	0	ENSMUSG00000030353	Tead4	TEA domain family member 4
chr6	134565520	134567841	2322	*	Promoter (<=1kb)	6	134446476	134566913	120438	2	16974	ENSMUST00000032322.14	0	ENSMUSG00000030201	Lrp6	low density lipoprotein receptor-related protein 6
chr6	143099047	143100699	1653	*	Promoter (<=1kb)	6	143010920	143100107	89188	2	74741	ENSMUST00000087485.6	0	ENSMUSG00000030279	C2cd5	C2 calcium-dependent domain containing 5
chr6	144778859	144783752	4894	*	Promoter (<=1kb)	6	143843739	144781977	938239	2	20678	ENSMUST00000141102.7	0	ENSMUSG00000041540	Sox5	SRY (sex determining region Y)-box 5
chr6	145249024	145251456	2433	*	Promoter (<=1kb)	6	145250529	145251849	1321	1	100039495	ENSMUST00000139612.1	0	ENSMUSG00000086013	Gm15706	predicted gene 15706
chr6	145862151	145867267	5117	*	Promoter (<=1kb)	6	145858243	145865558	7316	2	79362	ENSMUST00000032386.10	0	ENSMUSG00000030256	Bhlhe41	basic helix-loop-helix family, member e41
chr6	146631967	146635696	3730	*	Promoter (<=1kb)	6	146602352	146634597	32246	2	67623	ENSMUST00000037709.15	0	ENSMUSG00000040234	Tm7sf3	transmembrane 7 superfamily member 3
chr6	147090627	147092721	2095	*	Promoter (<=1kb)	6	147091379	147112778	21400	1	232539	ENSMUST00000036003.7	0	ENSMUSG00000040102	Klhl42	kelch-like 42
chr7	4738750	4741774	3025	*	Promoter (<=1kb)	7	4740115	4747514	7400	1	232811	ENSMUST00000098853.8	0	ENSMUSG00000059851	Kmt5c	lysine methyltransferase 5C
chr7	4842249	4845577	3329	*	Promoter (<=1kb)	7	4825553	4844696	19144	2	232813	ENSMUST00000066041.11	0	ENSMUSG00000053550	Shisa7	shisa family member 7
chr7	5013015	5016388	3374	*	Promoter (<=1kb)	7	5007059	5014253	7195	2	23877	ENSMUST00000167804.8	0	ENSMUSG00000061374	Fiz1	Flt3 interacting zinc finger protein 1
chr7	5060012	5063680	3669	*	Promoter (<=1kb)	7	5062143	5079938	17796	1	22185	ENSMUST00000005041.14	0	ENSMUSG00000030435	U2af2	U2 small nuclear ribonucleoprotein auxiliary factor (U2AF) 2
chr7	5079467	5081379	1913	*	Promoter (<=1kb)	7	5080235	5098178	17944	1	13854	ENSMUST00000098845.9	0	ENSMUSG00000035203	Epn1	epsin 1
chr7	12926330	12929396	3067	*	Promoter (<=1kb)	7	12927416	12931072	3657	1	381845	ENSMUST00000045870.4	0	ENSMUSG00000033967	Rnf225	ring finger protein 225
chr7	16452276	16454040	1765	*	Promoter (<=1kb)	7	16452779	16455490	2712	1	69094	ENSMUST00000019302.9	0	ENSMUSG00000019158	Tmem160	transmembrane protein 160
chr7	16890446	16892813	2368	*	Promoter (<=1kb)	7	16891786	16895425	3640	1	14709	ENSMUST00000078182.5	0	ENSMUSG00000063594	Gng8	guanine nucleotide binding protein (G protein), gamma 8
chr7	16921069	16925208	4140	*	Promoter (<=1kb)	7	16915379	16924114	8736	2	12315	ENSMUST00000019514.9	0	ENSMUSG00000019370	Calm3	calmodulin 3
chr7	19073470	19073944	475	*	Promoter (2-3kb)	7	19076227	19082776	6550	1	13401	ENSMUST00000032570.13	-2283	ENSMUSG00000030410	Dmwd	dystrophia myotonica-containing WD repeat motif
chr7	19212084	19213239	1156	*	Promoter (<=1kb)	7	19212538	19224174	11637	1	319197	ENSMUST00000060225.5	0	ENSMUSG00000044317	Gpr4	G protein-coupled receptor 4
chr7	19290599	19291936	1338	*	Promoter (<=1kb)	7	19291069	19296160	5092	1	20167	ENSMUST00000108468.4	0	ENSMUSG00000030401	Rtn2	reticulon 2 (Z-band associated protein)
chr7	19691378	19695726	4349	*	Promoter (<=1kb)	7	19689481	19692638	3158	2	11812	ENSMUST00000108451.3	0	ENSMUSG00000040564	Apoc1	apolipoprotein C-I
chr7	24546216	24547987	1772	*	Promoter (<=1kb)	7	24546289	24573435	27147	1	22594	ENSMUST00000205573.1	0	ENSMUSG00000051768	Xrcc1	X-ray repair complementing defective repair in Chinese hamster cells 1
chr7	24947181	24949035	1855	*	Promoter (2-3kb)	7	24927445	24944494	17050	2	232974	ENSMUST00000206705.2	-2687	ENSMUSG00000108367	Gm4881	predicted gene 4881
chr7	25178374	25180337	1964	*	Promoter (<=1kb)	7	25120618	25179726	59109	2	18987	ENSMUST00000175754.3	0	ENSMUSG00000008496	Pou2f2	POU domain, class 2, transcription factor 2
chr7	25277678	25285095	7418	*	Promoter (<=1kb)	7	25278422	25284969	6548	1	71722	ENSMUST00000169743.1	0	ENSMUSG00000005442	Cic	capicua transcriptional repressor
chr7	25787328	25789764	2437	*	Promoter (<=1kb)	7	25757273	25788687	31415	2	26362	ENSMUST00000002677.10	0	ENSMUSG00000002602	Axl	AXL receptor tyrosine kinase
chr7	27395430	27398086	2657	*	Promoter (<=1kb)	7	27356383	27396198	39816	2	80297	ENSMUST00000108364.7	0	ENSMUSG00000011751	Sptbn4	spectrin beta, non-erythrocytic 4
chr7	28049433	28050833	1401	*	Promoter (<=1kb)	7	28041707	28050101	8395	2	23996	ENSMUST00000032824.9	0	ENSMUSG00000030603	Psmc4	proteasome (prosome, macropain) 26S subunit, ATPase, 4
chr7	28267310	28269763	2454	*	Promoter (<=1kb)	7	28267881	28269272	1392	1	386655	ENSMUST00000059596.7	0	ENSMUSG00000046058	Eid2	EP300 interacting inhibitor of differentiation 2
chr7	28435394	28437721	2328	*	Promoter (<=1kb)	7	28399522	28436191	36670	2	233033	ENSMUST00000208199.1	0	ENSMUSG00000109336	Samd4b	sterile alpha motif domain containing 4B
chr7	30121097	30122600	1504	*	Promoter (<=1kb)	7	30121942	30134950	13009	1	233060	ENSMUST00000098596.10	0	ENSMUSG00000074220	Zfp382	zinc finger protein 382
chr7	30361318	30363743	2426	*	Promoter (<=1kb)	7	30355489	30362772	7284	2	233067	ENSMUST00000046351.6	0	ENSMUSG00000036957	Lrfn3	leucine rich repeat and fibronectin type III domain containing 3
chr7	30421222	30423686	2465	*	Promoter (<=1kb)	7	30421732	30428746	7015	1	243910	ENSMUST00000108176.8	0	ENSMUSG00000036931	Nfkbid	nuclear factor of kappa light polypeptide gene enhancer in B cells inhibitor, delta
chr7	30532885	30535857	2973	*	Promoter (<=1kb)	7	30522226	30534180	11955	2	233071	ENSMUST00000044338.4	0	ENSMUSG00000036882	Arhgap33	Rho GTPase activating protein 33
chr7	30955344	30960235	4892	*	Promoter (<=1kb)	7	30945248	30956803	11556	2	22282	ENSMUST00000058860.13	0	ENSMUSG00000058239	Usf2	upstream transcription factor 2
chr7	31125891	31128530	2640	*	Promoter (<=1kb)	7	31116524	31126844	10321	2	20266	ENSMUST00000211945.1	0	ENSMUSG00000019194	Scn1b	sodium channel, voltage-gated, type I, beta
chr7	34312492	34314509	2018	*	Promoter (<=1kb)	7	34236707	34313551	76845	2	233103	ENSMUST00000108074.7	0	ENSMUSG00000066571	4931406P16Rik	RIKEN cDNA 4931406P16 gene
chr7	34652374	34657063	4690	*	Promoter (<=1kb)	7	34639014	34654398	15385	2	233107	ENSMUST00000108069.7	0	ENSMUSG00000030499	Kctd15	potassium channel tetramerisation domain containing 15
chr7	35582876	35587258	4383	*	Promoter (<=1kb)	7	35578993	35585582	6590	2	243923	ENSMUST00000069912.5	0	ENSMUSG00000056043	Rgs9bp	regulator of G-protein signalling 9 binding protein
chr7	38105436	38108702	3267	*	Promoter (<=1kb)	7	38097984	38107534	9551	2	12447	ENSMUST00000108023.9	0	ENSMUSG00000002068	Ccne1	cyclin E1
chr7	44245452	44247638	2187	*	Promoter (<=1kb)	7	44246722	44252319	5598	1	668661	ENSMUST00000055858.13	0	ENSMUSG00000045411	2410002F23Rik	RIKEN cDNA 2410002F23 gene
chr7	44383686	44385375	1690	*	Promoter (<=1kb)	7	44384102	44400029	15928	1	20981	ENSMUST00000118962.7	0	ENSMUSG00000030731	Syt3	synaptotagmin III
chr7	44708683	44708938	256	*	Promoter (<=1kb)	7	44708742	44719834	11093	1	75510	ENSMUST00000085422.3	0	ENSMUSG00000066500	Izumo2	IZUMO family member 2
chr7	45180794	45183108	2315	*	Promoter (<=1kb)	7	45180995	45181772	778	1	114640	ENSMUST00000042754.6	0	ENSMUSG00000038300	Pth2	parathyroid hormone 2
chr7	45238677	45241646	2970	*	Promoter (<=1kb)	7	45233632	45238840	5209	2	12493	ENSMUST00000098461.9	0	ENSMUSG00000030798	Cd37	CD37 antigen
chr7	45404977	45407524	2548	*	Promoter (<=1kb)	7	45405653	45409763	4111	1	16495	ENSMUST00000107774.2	0	ENSMUSG00000038201	Kcna7	potassium voltage-gated channel, shaker-related subfamily, member 7
chr7	45832419	45834542	2124	*	Promoter (1-2kb)	7	45825223	45830944	5722	2	101612	ENSMUST00000131384.2	-1475	ENSMUSG00000053801	Grwd1	glutamate-rich WD repeat containing 1
chr7	45865422	45868311	2890	*	Promoter (<=1kb)	7	45831883	45867129	35247	2	14814	ENSMUST00000002848.9	0	ENSMUSG00000002771	Grin2d	glutamate receptor, ionotropic, NMDA2D (epsilon 4)
chr7	45896118	45898524	2407	*	Promoter (<=1kb)	7	45885222	45896699	11478	2	58867	ENSMUST00000211254.1	0	ENSMUSG00000040231	Syngr4	synaptogyrin 4
chr7	49245196	49249192	3997	*	Promoter (<=1kb)	7	49246189	49409643	163455	1	78286	ENSMUST00000184809.7	0	ENSMUSG00000052512	Nav2	neuron navigator 2
chr7	63443994	63445765	1772	*	Promoter (<=1kb)	7	63444751	63759028	314278	1	170711	ENSMUST00000058476.13	0	ENSMUSG00000033510	Otud7a	OTU domain containing 7A
chr7	63757278	63759315	2038	*	Promoter (2-3kb)	7	63754712	63757925	3214	1	170711	ENSMUST00000177511.1	2566	ENSMUSG00000033510	Otud7a	OTU domain containing 7A
chr7	64871923	64873662	1740	*	Promoter (<=1kb)	7	64867052	64872997	5946	2	66647	ENSMUST00000094331.4	0	ENSMUSG00000070520	Nsmce3	NSE3 homolog, SMC5-SMC6 complex component
chr7	65861257	65864589	3333	*	Promoter (<=1kb)	7	65861734	65952984	91251	1	18553	ENSMUST00000176199.7	0	ENSMUSG00000030513	Pcsk6	proprotein convertase subtilisin/kexin type 6
chr7	67758410	67760302	1893	*	Promoter (<=1kb)	7	67730160	67759693	29534	2	233335	ENSMUST00000074233.11	0	ENSMUSG00000030554	Synm	synemin, intermediate filament protein
chr7	67950089	67955559	5471	*	Promoter (<=1kb)	7	67952827	68233668	280842	1	16001	ENSMUST00000005671.9	0	ENSMUSG00000005533	Igf1r	insulin-like growth factor I receptor
chr7	70342119	70363793	21675	*	Promoter (<=1kb)	7	70351944	70360593	8650	2	11819	ENSMUST00000032768.14	0	ENSMUSG00000030551	Nr2f2	nuclear receptor subfamily 2, group F, member 2
chr7	72305704	72307309	1606	*	Promoter (<=1kb)	7	72077830	72306608	228779	2	244049	ENSMUST00000079323.7	0	ENSMUSG00000032776	Mctp2	multiple C2 domains, transmembrane 2
chr7	75454929	75458129	3201	*	Promoter (<=1kb)	7	75455534	75754609	299076	1	75547	ENSMUST00000166315.6	0	ENSMUSG00000066406	Akap13	A kinase (PRKA) anchor protein 13
chr7	79391430	79393516	2087	*	Promoter (<=1kb)	7	79391929	79401886	9958	1	208836	ENSMUST00000126456.7	0	ENSMUSG00000039187	Fanci	Fanconi anemia, complementation group I
chr7	80687289	80690159	2871	*	Promoter (<=1kb)	7	80586627	80688877	102251	2	70461	ENSMUST00000122255.7	0	ENSMUSG00000030527	Crtc3	CREB regulated transcription coactivator 3
chr7	81211403	81215114	3712	*	Promoter (<=1kb)	7	81213596	81334533	120938	1	18584	ENSMUST00000026672.7	0	ENSMUSG00000025584	Pde8a	phosphodiesterase 8A
chr7	81827993	81830322	2330	*	Promoter (<=1kb)	7	81792074	81829431	37358	2	83962	ENSMUST00000026093.8	0	ENSMUSG00000025103	Btbd1	BTB (POZ) domain containing 1
chr7	81932680	81935399	2720	*	Promoter (<=1kb)	7	81881251	81934473	53223	2	29877	ENSMUST00000107305.7	0	ENSMUSG00000025104	Hdgfl3	HDGF like 3
chr7	82174227	82177989	3763	*	Promoter (<=1kb)	7	82174796	82307419	132624	1	20408	ENSMUST00000032874.13	0	ENSMUSG00000030638	Sh3gl3	SH3-domain GRB2-like 3
chr7	82334973	82336784	1812	*	Promoter (<=1kb)	7	82335694	82340024	4331	1	269959	ENSMUST00000172490.1	0	ENSMUSG00000070469	Adamtsl3	ADAMTS-like 3
chr7	82864785	82870609	5825	*	Promoter (<=1kb)	7	82867333	82871515	4183	1	108797	ENSMUST00000082237.6	0	ENSMUSG00000057706	Mex3b	mex3 RNA binding family member B
chr7	89979502	89982014	2513	*	Promoter (<=1kb)	7	89954654	89980976	26323	2	13626	ENSMUST00000238981.1	0	ENSMUSG00000030619	Eed	embryonic ectoderm development
chr7	90265232	90266190	959	*	Promoter (<=1kb)	7	90223873	90265418	41546	2	75338	ENSMUST00000107221.8	0	ENSMUSG00000030617	Ccdc83	coiled-coil domain containing 83
chr7	90441881	90444885	3005	*	Promoter (<=1kb)	7	90442729	90446104	3376	1	233490	ENSMUST00000061767.4	0	ENSMUSG00000051451	Crebzf	CREB/ATF bZIP transcription factor
chr7	97325067	97326373	1307	*	Promoter (<=1kb)	7	97309380	97325964	16585	2	244144	ENSMUST00000168435.6	0	ENSMUSG00000035713	Usp35	ubiquitin specific peptidase 35
chr7	98308395	98310241	1847	*	Promoter (<=1kb)	7	98206389	98309538	103150	2	66190	ENSMUST00000033020.13	0	ENSMUSG00000030760	Acer3	alkaline ceramidase 3
chr7	98655355	98657825	2471	*	Promoter (<=1kb)	7	98587137	98656779	69643	2	233545	ENSMUST00000205276.1	0	ENSMUSG00000035401	Emsy	EMSY, BRCA2-interacting transcriptional repressor
chr7	98834353	98842495	8143	*	Promoter (<=1kb)	7	98835112	98846587	11476	1	22411	ENSMUST00000165122.7	0	ENSMUSG00000015957	Wnt11	wingless-type MMTV integration site family, member 11
chr7	100120483	100122243	1761	*	Promoter (<=1kb)	7	100082111	100121565	39455	2	67967	ENSMUST00000032969.13	0	ENSMUSG00000030726	Pold3	polymerase (DNA-directed), delta 3, accessory subunit
chr7	100284931	100286808	1878	*	Promoter (<=1kb)	7	100285520	100319699	34180	1	320452	ENSMUST00000057023.11	0	ENSMUSG00000051048	P4ha3	procollagen-proline, 2-oxoglutarate 4-dioxygenase (proline 4-hydroxylase), alpha polypeptide III
chr7	101106993	101110393	3401	*	Promoter (<=1kb)	7	101108733	101284405	175673	1	207278	ENSMUST00000032931.8	0	ENSMUSG00000030691	Fchsd2	FCH and double SH3 domains 2
chr7	101295390	101297382	1993	*	Promoter (<=1kb)	7	101292004	101296769	4766	2	73683	ENSMUST00000151297.7	0	ENSMUSG00000047767	Atg16l2	autophagy related 16-like 2 (S. cerevisiae)
chr7	110767798	110769534	1737	*	Promoter (<=1kb)	7	110768206	110811919	43714	1	11717	ENSMUST00000170374.7	0	ENSMUSG00000005686	Ampd3	adenosine monophosphate deaminase 3
chr7	113512486	113514874	2389	*	Promoter (<=1kb)	7	113513834	113571511	57678	1	67420	ENSMUST00000033018.14	0	ENSMUSG00000030759	Far1	fatty acyl CoA reductase 1
chr7	114414285	114417012	2728	*	Promoter (<=1kb)	7	114415281	114539251	123971	1	18576	ENSMUST00000032909.8	0	ENSMUSG00000030671	Pde3b	phosphodiesterase 3B, cGMP-inhibited
chr7	117379177	117382832	3656	*	Promoter (<=1kb)	7	117380979	117635185	254207	1	233781	ENSMUST00000160035.7	0	ENSMUSG00000030657	Xylt1	xylosyltransferase 1
chr7	120916524	120919206	2683	*	Promoter (<=1kb)	7	120917744	120945821	28078	1	26939	ENSMUST00000207481.1	0	ENSMUSG00000030880	Polr3e	polymerase (RNA) III (DNA directed) polypeptide E
chr7	122670437	122671675	1239	*	Promoter (<=1kb)	7	122670492	122769393	98902	1	54376	ENSMUST00000084615.9	0	ENSMUSG00000066189	Cacng3	calcium channel, voltage-dependent, gamma subunit 3
chr7	123981897	123985258	3362	*	Promoter (<=1kb)	7	123982869	124398989	416121	1	628779	ENSMUST00000106437.1	0	ENSMUSG00000078591	Hs3st4	heparan sulfate (glucosamine) 3-O-sulfotransferase 4
chr7	126796316	126800910	4595	*	Promoter (<=1kb)	7	126795234	126799254	4021	2	11674	ENSMUST00000032934.11	0	ENSMUSG00000030695	Aldoa	aldolase A, fructose-bisphosphate
chr7	126883548	126885467	1920	*	Promoter (<=1kb)	7	126865678	126884703	19026	2	381921	ENSMUST00000071268.10	0	ENSMUSG00000059981	Taok2	TAO kinase 2
chr7	127023674	127028339	4666	*	Promoter (<=1kb)	7	127027732	127028116	385	2	110033	ENSMUST00000206655.1	0	ENSMUSG00000030677	Kif22	kinesin family member 22
chr7	127206436	127209865	3430	*	Promoter (<=1kb)	7	127208890	127213522	4633	1	17907	ENSMUST00000206204.1	0	ENSMUSG00000030672	Mylpf	myosin light chain, phosphorylatable, fast skeletal muscle
chr7	127511150	127514079	2930	*	Promoter (<=1kb)	7	127511983	127527040	15058	1	100043597	ENSMUST00000185401.6	0	ENSMUSG00000053877	Srcap	Snf2-related CREBBP activator protein
chr7	127613407	127616184	2778	*	Promoter (<=1kb)	7	127607031	127614433	7403	2	320683	ENSMUST00000058038.11	0	ENSMUSG00000045639	Zfp629	zinc finger protein 629
chr7	127894619	127897057	2439	*	Promoter (<=1kb)	7	127893063	127895617	2555	2	27973	ENSMUST00000033074.7	0	ENSMUSG00000096145	Vkorc1	vitamin K epoxide reductase complex, subunit 1
chr7	130518227	130521203	2977	*	Promoter (<=1kb)	7	130391493	130519530	128038	2	11907	ENSMUST00000035458.14	0	ENSMUSG00000030850	Ate1	arginyltransferase 1
chr7	132596637	132598336	1700	*	Promoter (1-2kb)	7	132594878	132599637	4760	2	20231	ENSMUST00000054562.3	1301	ENSMUSG00000048528	Nkx1-2	NK1 homeobox 2
chr7	132930161	132932605	2445	*	Promoter (<=1kb)	7	132931142	132986391	55250	1	360216	ENSMUST00000106157.7	0	ENSMUSG00000030967	Zranb1	zinc finger, RAN-binding domain containing 1
chr7	134223494	134225903	2410	*	Promoter (<=1kb)	7	133883199	134225097	341899	2	11489	ENSMUST00000067680.10	0	ENSMUSG00000054555	Adam12	a disintegrin and metallopeptidase domain 12 (meltrin alpha)
chr7	139580109	139588564	8456	*	Promoter (<=1kb)	7	139579376	139582797	3422	2	14912	ENSMUST00000097974.8	0	ENSMUSG00000041309	Nkx6-2	NK6 homeobox 2
chr7	141461279	141469584	8306	*	Promoter (<=1kb)	7	141461483	141467771	6289	2	100126795	ENSMUST00000097947.3	0	ENSMUSG00000073787	Gm10575	predicted gene 10575
chr7	143051419	143056066	4648	*	Promoter (<=1kb)	7	143052739	143067934	15196	1	12520	ENSMUST00000037941.9	0	ENSMUSG00000037706	Cd81	CD81 antigen
chr7	143458883	143462129	3247	*	Promoter (<=1kb)	7	143458339	143460996	2658	2	12577	ENSMUST00000167912.8	0	ENSMUSG00000037664	Cdkn1c	cyclin-dependent kinase inhibitor 1C (P57)
chr8	11000294	11011597	11304	*	Promoter (<=1kb)	8	10984681	11008458	23778	2	384783	ENSMUST00000040514.7	0	ENSMUSG00000038894	Irs2	insulin receptor substrate 2
chr8	11726782	11729295	2514	*	Promoter (<=1kb)	8	11727721	11782581	54861	1	54126	ENSMUST00000210104.1	0	ENSMUSG00000031511	Arhgef7	Rho guanine nucleotide exchange factor (GEF7)
chr8	12755249	12759075	3827	*	Promoter (<=1kb)	8	12757014	12868728	111715	1	50770	ENSMUST00000033818.9	0	ENSMUSG00000031441	Atp11a	ATPase, class VI, type 11A
chr8	13104176	13106833	2658	*	Promoter (<=1kb)	8	13077189	13105459	28271	2	234069	ENSMUST00000164416.7	0	ENSMUSG00000038542	Pcid2	PCI domain containing 2
chr8	22805113	22809092	3980	*	Promoter (<=1kb)	8	22787354	22805604	18251	2	64933	ENSMUST00000163739.2	0	ENSMUSG00000031539	Ap3m2	adaptor-related protein complex 3, mu 2 subunit
chr8	26117978	26120310	2333	*	Promoter (<=1kb)	8	26021421	26119224	97804	2	320191	ENSMUST00000037182.13	0	ENSMUSG00000037234	Hook3	hook microtubule tethering protein 3
chr8	35494427	35496542	2116	*	Promoter (<=1kb)	8	35465253	35495533	30281	2	67276	ENSMUST00000033927.7	0	ENSMUSG00000031527	Eri1	exoribonuclease 1
chr8	36247533	36250321	2789	*	Promoter (<=1kb)	8	36216064	36249516	33453	2	244421	ENSMUST00000065297.5	0	ENSMUSG00000039633	Lonrf1	LON peptidase N-terminal domain and ring finger 1
chr8	40510599	40512783	2185	*	Promoter (<=1kb)	8	40492540	40511754	19215	2	18983	ENSMUST00000034012.9	0	ENSMUSG00000031601	Cnot7	CCR4-NOT transcription complex, subunit 7
chr8	40861635	40864496	2862	*	Promoter (<=1kb)	8	40862396	40918056	55661	1	11988	ENSMUST00000098816.9	0	ENSMUSG00000031596	Slc7a2	solute carrier family 7 (cationic amino acid transporter, y+ system), member 2
chr8	45974074	45976355	2282	*	Promoter (<=1kb)	8	45975528	45996958	21431	1	192169	ENSMUST00000034051.6	0	ENSMUSG00000031634	Ufsp2	UFM1-specific peptidase 2
chr8	45998256	46000916	2661	*	Promoter (<=1kb)	8	45996902	45999867	2966	2	654824	ENSMUST00000053558.9	0	ENSMUSG00000050914	Ankrd37	ankyrin repeat domain 37
chr8	46210116	46212616	2501	*	Promoter (<=1kb)	8	46206797	46211284	4488	2	11739	ENSMUST00000034049.4	0	ENSMUSG00000031633	Slc25a4	solute carrier family 25 (mitochondrial carrier, adenine nucleotide translocator), member 4
chr8	47411496	47414575	3080	*	Promoter (<=1kb)	8	47180048	47413837	233790	2	71069	ENSMUST00000211882.1	0	ENSMUSG00000038143	Stox2	storkhead box 2
chr8	56550231	56552302	2072	*	Promoter (<=1kb)	8	56531522	56550857	19336	2	382010	ENSMUST00000040330.14	0	ENSMUSG00000038215	Cep44	centrosomal protein 44
chr8	69789944	69792238	2295	*	Promoter (<=1kb)	8	69791163	69807749	16587	1	170759	ENSMUST00000034326.6	0	ENSMUSG00000031862	Atp13a1	ATPase type 13A1
chr8	70351116	70354423	3308	*	Promoter (<=1kb)	8	70331525	70353211	21687	2	19704	ENSMUST00000215817.1	0	ENSMUSG00000058301	Upf1	UPF1 regulator of nonsense transcripts homolog (yeast)
chr8	70500538	70508183	7646	*	Promoter (<=1kb)	8	70501133	70504030	2898	1	12931	ENSMUST00000127983.1	0	ENSMUSG00000007888	Crlf1	cytokine receptor-like factor 1
chr8	71378836	71384302	5467	*	Promoter (<=1kb)	8	71374123	71381906	7784	2	13864	ENSMUST00000132630.1	0	ENSMUSG00000002393	Nr2f6	nuclear receptor subfamily 2, group F, member 6
chr8	71683990	71689453	5464	*	Promoter (<=1kb)	8	71689214	71690575	1362	1	16336	ENSMUST00000034261.7	0	ENSMUSG00000079019	Insl3	insulin-like 3
chr8	78819954	78821628	1675	*	Promoter (<=1kb)	8	78804865	78821140	16276	2	78651	ENSMUST00000130325.7	0	ENSMUSG00000031683	Lsm6	LSM6 homolog, U6 small nuclear RNA and mRNA degradation associated
chr8	79397646	79400042	2397	*	Promoter (<=1kb)	8	79338395	79399518	61124	2	17125	ENSMUST00000066091.13	0	ENSMUSG00000031681	Smad1	SMAD family member 1
chr8	83607166	83616488	9323	*	Promoter (<=1kb)	8	83573099	83607971	34873	2	106529	ENSMUST00000211972.1	0	ENSMUSG00000031708	Tecr	trans-2,3-enoyl-CoA reductase
chr8	83651807	83654039	2233	*	Promoter (<=1kb)	8	83652677	83664694	12018	1	67903	ENSMUST00000019577.9	0	ENSMUSG00000019433	Gipc1	GIPC PDZ domain containing family, member 1
chr8	83897002	83904897	7896	*	Promoter (<=1kb)	8	83900105	83941954	41850	1	330814	ENSMUST00000141158.7	0	ENSMUSG00000013033	Adgrl1	adhesion G protein-coupled receptor L1
chr8	83954646	83957231	2586	*	Promoter (<=1kb)	8	83955507	83970197	14691	1	66929	ENSMUST00000005607.8	0	ENSMUSG00000005470	Asf1b	anti-silencing function 1B histone chaperone
chr8	83995754	83999729	3976	*	Promoter (<=1kb)	8	83997672	84000386	2715	1	666704	ENSMUST00000095228.3	0	ENSMUSG00000079003	Samd1	sterile alpha motif domain containing 1
chr8	84196968	84212827	15860	*	Promoter (<=1kb)	8	84208825	84208907	83	2	100526528	ENSMUST00000199621.1	0	ENSMUSG00000105458	Mir3074-2	microRNA 3074-2
chr8	85698964	85701677	2714	*	Promoter (<=1kb)	8	85700905	85701021	117	1	102465898	ENSMUST00000184375.1	0	ENSMUSG00000098388	Mir8109	microRNA 8109
chr8	86744004	86747084	3081	*	Promoter (<=1kb)	8	86724007	86745934	21928	2	20437	ENSMUST00000045296.5	0	ENSMUSG00000036840	Siah1a	siah E3 ubiquitin protein ligase 1A
chr8	88198276	88201132	2857	*	Promoter (<=1kb)	8	88199213	88259716	60504	1	214627	ENSMUST00000066748.9	0	ENSMUSG00000036779	Tent4b	terminal nucleotidyltransferase 4B
chr8	91068847	91071413	2567	*	Promoter (<=1kb)	8	91070057	91123844	53788	1	19651	ENSMUST00000034091.7	0	ENSMUSG00000031666	Rbl2	RB transcriptional corepressor like 2
chr8	93809645	93814015	4371	*	Promoter (<=1kb)	8	93809966	93950403	140438	1	14681	ENSMUST00000137202.7	0	ENSMUSG00000031748	Gnao1	guanine nucleotide binding protein, alpha O
chr8	94171333	94173896	2564	*	Promoter (<=1kb)	8	94172664	94173568	905	1	17750	ENSMUST00000034214.7	0	ENSMUSG00000031762	Mt2	metallothionein 2
chr8	94912869	94915254	2386	*	Promoter (2-3kb)	8	94913565	94917521	3957	2	234582	ENSMUST00000162020.1	2267	ENSMUSG00000063605	Ccdc102a	coiled-coil domain containing 102A
chr8	104339158	104342241	3084	*	Promoter (<=1kb)	8	104339410	104344828	5419	1	68119	ENSMUST00000212139.1	0	ENSMUSG00000031875	Cmtm3	CKLF-like MARVEL transmembrane domain containing 3
chr8	105169670	105172324	2655	*	Promoter (<=1kb)	8	105170674	105217989	47316	1	12400	ENSMUST00000052209.8	0	ENSMUSG00000031885	Cbfb	core binding factor beta
chr8	105757578	105759617	2040	*	Promoter (<=1kb)	8	105713854	105758664	44811	2	70575	ENSMUST00000013294.15	0	ENSMUSG00000013150	Gfod2	glucose-fructose oxidoreductase domain containing 2
chr8	106167981	106170508	2528	*	Promoter (<=1kb)	8	106168857	106198706	29850	1	330836	ENSMUST00000034378.4	0	ENSMUSG00000031904	Slc7a6	solute carrier family 7 (cationic amino acid transporter, y+ system), member 6
chr8	109607530	109609548	2019	*	Promoter (<=1kb)	8	109593477	109608623	15147	2	56749	ENSMUST00000123605.8	0	ENSMUSG00000031730	Dhodh	dihydroorotate dehydrogenase
chr8	109704606	109707343	2738	*	Promoter (<=1kb)	8	109705546	109724932	19387	1	75871	ENSMUST00000212964.1	0	ENSMUSG00000031728	Zfp821	zinc finger protein 821
chr8	109867815	109869764	1950	*	Promoter (<=1kb)	8	109868542	109904971	36430	1	244650	ENSMUST00000154262.1	0	ENSMUSG00000031732	Phlpp2	PH domain and leucine rich repeat protein phosphatase 2
chr8	111055768	111057542	1775	*	Promoter (<=1kb)	8	111056339	111057664	1326	1	72544	ENSMUST00000210390.1	0	ENSMUSG00000109941	Exosc6	exosome component 6
chr8	111093708	111095825	2118	*	Promoter (<=1kb)	8	111094630	111112579	17950	1	319518	ENSMUST00000135302.7	0	ENSMUSG00000033624	Pdpr	pyruvate dehydrogenase phosphatase regulatory subunit
chr8	111144617	111146473	1857	*	Promoter (<=1kb)	8	111128886	111145459	16574	2	434350	ENSMUST00000127301.7	0	NA	9430091E24Rik	RIKEN cDNA 9430091E24 gene
chr8	115705379	115709912	4534	*	Promoter (<=1kb)	8	115701435	115707794	6360	2	17132	ENSMUST00000109104.1	0	ENSMUSG00000055435	Maf	avian musculoaponeurotic fibrosarcoma oncogene homolog
chr8	116920531	116922650	2120	*	Promoter (<=1kb)	8	116888685	116921455	32771	2	66531	ENSMUST00000148235.7	0	ENSMUSG00000014633	Cmc2	COX assembly mitochondrial protein 2
chr8	117255695	117263963	8269	*	Promoter (<=1kb)	8	117257064	117459430	202367	1	74440	ENSMUST00000166750.8	0	ENSMUSG00000034390	Cmip	c-Maf inducing protein
chr8	119446123	119449004	2882	*	Promoter (<=1kb)	8	119446719	119472640	25922	1	117148	ENSMUST00000098363.9	0	ENSMUSG00000031837	Necab2	N-terminal EF-hand calcium binding protein 2
chr8	120226657	120233864	7208	*	Promoter (<=1kb)	8	120228456	120553634	325179	1	382034	ENSMUST00000180448.2	0	ENSMUSG00000031822	Gse1	genetic suppressor element 1, coiled-coil protein
chr8	120735585	120737077	1493	*	Promoter (<=1kb)	8	120736358	120755404	19047	1	15900	ENSMUST00000160943.2	0	ENSMUSG00000041515	Irf8	interferon regulatory factor 8
chr8	121114758	121121029	6272	*	Promoter (<=1kb)	8	121116171	121118895	2725	1	14234	ENSMUST00000054691.7	0	ENSMUSG00000046714	Foxc2	forkhead box C2
chr8	121126893	121129595	2703	*	Promoter (<=1kb)	8	121127940	121130644	2705	1	14241	ENSMUST00000181609.1	0	ENSMUSG00000097084	Foxl1	forkhead box L1
chr8	121650249	121654338	4090	*	Promoter (<=1kb)	8	121598703	121652901	54199	2	142682	ENSMUST00000046386.4	0	ENSMUSG00000061410	Zcchc14	zinc finger, CCHC domain containing 14
chr8	121729423	121732261	2839	*	Promoter (<=1kb)	8	121729623	121789617	59995	1	57340	ENSMUST00000169735.1	0	ENSMUSG00000025318	Jph3	junctophilin 3
chr8	122473905	122476777	2873	*	Promoter (<=1kb)	8	122476143	122483092	6950	1	66965	ENSMUST00000116412.7	0	ENSMUSG00000049482	Ctu2	cytosolic thiouridylase subunit 2
chr8	123036097	123045449	9353	*	Promoter (<=1kb)	8	123042466	123044602	2137	1	100503178	ENSMUST00000186531.1	0	ENSMUSG00000099881	2810013P06Rik	RIKEN cDNA 2810013P06 gene
chr8	124019660	124022287	2628	*	Promoter (<=1kb)	8	123996318	124021008	24691	2	102162	ENSMUST00000093039.5	0	ENSMUSG00000038697	Taf5l	TATA-box binding protein associated factor 5 like
chr8	124946561	124951343	4783	*	Promoter (<=1kb)	8	124908587	124949324	40738	2	112405	ENSMUST00000034469.6	0	ENSMUSG00000031987	Egln1	egl-9 family hypoxia-inducible factor 1
chr8	125053359	125056030	2672	*	Promoter (<=1kb)	8	125054195	125261151	206957	1	244667	ENSMUST00000074562.10	0	ENSMUSG00000043051	Disc1	disrupted in schizophrenia 1
chr8	125567502	125571359	3858	*	Promoter (<=1kb)	8	125418074	125569756	151683	2	244668	ENSMUST00000212168.1	0	ENSMUSG00000001995	Sipa1l2	signal-induced proliferation-associated 1 like 2
chr8	125909326	125911759	2434	*	Promoter (<=1kb)	8	125910450	125947440	36991	1	234878	ENSMUST00000034316.5	0	ENSMUSG00000031853	Map3k21	mitogen-activated protein kinase kinase kinase 21
chr8	125994725	125996754	2030	*	Promoter (<=1kb)	8	125995170	126030685	35516	1	16525	ENSMUST00000046765.9	0	ENSMUSG00000033998	Kcnk1	potassium channel, subfamily K, member 1
chr8	126138331	126140095	1765	*	Promoter (<=1kb)	8	126138995	126395978	256984	1	210027	ENSMUST00000238518.1	0	ENSMUSG00000057060	Slc35f3	solute carrier family 35, member F3
chr8	126582459	126598728	16270	*	Promoter (<=1kb)	8	126588296	126593986	5691	2	270110	ENSMUST00000054960.7	0	ENSMUSG00000051495	Irf2bp2	interferon regulatory factor 2 binding protein 2
chr9	7836089	7838508	2420	*	Promoter (<=1kb)	9	7818227	7837057	18831	2	11797	ENSMUST00000190341.6	0	ENSMUSG00000057367	Birc2	baculoviral IAP repeat-containing 2
chr9	15043783	15046179	2397	*	Promoter (<=1kb)	9	15002128	15045478	43351	2	55991	ENSMUST00000164273.8	0	ENSMUSG00000031934	Panx1	pannexin 1
chr9	21028715	21038967	10253	*	Promoter (<=1kb)	9	21032251	21032328	78	2	100316681	ENSMUST00000122714.1	0	ENSMUSG00000084663	Mir1900	microRNA 1900
chr9	21366405	21369397	2993	*	Promoter (<=1kb)	9	21367871	21405360	37490	1	16201	ENSMUST00000067646.11	0	ENSMUSG00000032178	Ilf3	interleukin enhancer binding factor 3
chr9	21615271	21617678	2408	*	Promoter (<=1kb)	9	21616169	21704217	88049	1	20586	ENSMUST00000034707.14	0	ENSMUSG00000032187	Smarca4	SWI/SNF related, matrix associated, actin dependent regulator of chromatin, subfamily a, member 4
chr9	22467073	22468932	1860	*	Promoter (<=1kb)	9	22411047	22468358	57312	2	55934	ENSMUST00000215715.1	0	ENSMUSG00000032239	Rp9	retinitis pigmentosa 9 (human)
chr9	24500998	24504291	3294	*	Promoter (<=1kb)	9	24411778	24503140	91363	2	244745	ENSMUST00000142064.7	0	ENSMUSG00000043067	Dpy19l1	dpy-19-like 1 (C. elegans)
chr9	31278727	31282892	4166	*	Promoter (<=1kb)	9	31280538	31330618	50081	1	382066	ENSMUST00000117389.7	0	ENSMUSG00000042496	Prdm10	PR domain containing 10
chr9	31912421	31916160	3740	*	Promoter (<=1kb)	9	31846044	31913462	67419	2	12023	ENSMUST00000116615.4	0	ENSMUSG00000032033	Barx2	BarH-like homeobox 2
chr9	42123231	42125081	1851	*	Promoter (<=1kb)	9	41964720	42124297	159578	2	20660	ENSMUST00000060989.8	0	ENSMUSG00000049313	Sorl1	sortilin-related receptor, LDLR class A repeats-containing
chr9	43103852	43107699	3848	*	Promoter (<=1kb)	9	42963842	43105987	142146	2	69632	ENSMUST00000165665.8	0	ENSMUSG00000059495	Arhgef12	Rho guanine nucleotide exchange factor (GEF) 12
chr9	44232701	44235341	2641	*	Promoter (<=1kb)	9	44142976	44234049	91074	2	12402	ENSMUST00000206720.1	0	ENSMUSG00000034342	Cbl	Casitas B-lineage lymphoma
chr9	45905466	45907575	2110	*	Promoter (<=1kb)	9	45906497	45929712	23216	1	18554	ENSMUST00000039059.7	0	ENSMUSG00000035382	Pcsk7	proprotein convertase subtilisin/kexin type 7
chr9	51006831	51009921	3091	*	Promoter (<=1kb)	9	50892801	51008936	116136	2	235344	ENSMUST00000176663.7	0	ENSMUSG00000037112	Sik2	salt inducible kinase 2
chr9	53383743	53385563	1821	*	Promoter (<=1kb)	9	53384025	53401867	17843	1	68304	ENSMUST00000037853.4	0	ENSMUSG00000034487	Poglut3	protein O-glucosyltransferase 3
chr9	53705387	53706960	1574	*	Promoter (<=1kb)	9	53684110	53706232	22123	2	270160	ENSMUST00000068449.3	0	ENSMUSG00000055069	Rab39	RAB39, member RAS oncogene family
chr9	54500769	54503393	2625	*	Promoter (<=1kb)	9	54365158	54501626	136469	2	235380	ENSMUST00000118163.7	0	ENSMUSG00000041268	Dmxl2	Dmx-like 2
chr9	54698373	54700563	2191	*	Promoter (<=1kb)	9	54698873	54714761	15889	1	58233	ENSMUST00000120452.7	0	ENSMUSG00000032285	Dnaja4	DnaJ heat shock protein family (Hsp40) member A4
chr9	54763944	54766319	2376	*	Promoter (<=1kb)	9	54764748	54773110	8363	1	12903	ENSMUST00000034830.8	0	ENSMUSG00000032291	Crabp1	cellular retinoic acid binding protein I
chr9	55148449	55150684	2236	*	Promoter (<=1kb)	9	55148854	55207529	58676	1	109161	ENSMUST00000059555.14	0	ENSMUSG00000032307	Ube2q2	ubiquitin-conjugating enzyme E2Q family member 2
chr9	55208281	55209924	1644	*	Promoter (<=1kb)	9	55208925	55224433	15509	1	71999	ENSMUST00000034859.14	0	ENSMUSG00000032309	Fbxo22	F-box protein 22
chr9	57708035	57709413	1379	*	Promoter (<=1kb)	9	57708540	57752499	43960	1	353190	ENSMUST00000043990.13	0	ENSMUSG00000038957	Edc3	enhancer of mRNA decapping 3
chr9	59034965	59037755	2791	*	Promoter (<=1kb)	9	58874687	59036441	161755	2	18007	ENSMUST00000068664.6	0	ENSMUSG00000032340	Neo1	neogenin
chr9	59748619	59752378	3760	*	Promoter (<=1kb)	9	59750896	59928866	177971	1	270163	ENSMUST00000128341.1	0	ENSMUSG00000039585	Myo9a	myosin IXa
chr9	60712468	60714354	1887	*	Promoter (<=1kb)	9	60712989	60738801	25813	1	67557	ENSMUST00000038407.5	0	ENSMUSG00000034839	Larp6	La ribonucleoprotein domain family, member 6
chr9	61367221	61375375	8155	*	Promoter (<=1kb)	9	61372366	61418497	46132	1	21887	ENSMUST00000178113.7	0	ENSMUSG00000032280	Tle3	transducin-like enhancer of split 3
chr9	62810585	62812885	2301	*	Promoter (<=1kb)	9	62791821	62811934	20114	2	14155	ENSMUST00000034775.9	0	ENSMUSG00000032244	Fem1b	fem 1 homolog b
chr9	63142020	63151970	9951	*	Promoter (<=1kb)	9	63138170	63147011	8842	2	207667	ENSMUST00000119146.7	0	ENSMUSG00000022245	Skor1	SKI family transcriptional corepressor 1
chr9	63601914	63603479	1566	*	Promoter (<=1kb)	9	63602660	63644588	41929	1	66939	ENSMUST00000041551.8	0	ENSMUSG00000037257	Aagab	alpha- and gamma-adaptin binding protein
chr9	65390803	65392061	1259	*	Promoter (<=1kb)	9	65388684	65391652	2969	2	74492	ENSMUST00000068307.3	0	ENSMUSG00000054978	Kbtbd13	kelch repeat and BTB (POZ) domain containing 13
chr9	75624873	75626755	1883	*	Promoter (<=1kb)	9	75625741	75637771	12031	1	70082	ENSMUST00000034702.5	0	ENSMUSG00000032184	Lysmd2	LysM, putative peptidoglycan-binding, domain containing 2
chr9	78447572	78449228	1657	*	Promoter (<=1kb)	9	78448208	78474152	25945	1	68291	ENSMUST00000034896.12	0	ENSMUSG00000032342	Mto1	mitochondrial tRNA translation optimization 1
chr9	82972561	82977399	4839	*	Promoter (<=1kb)	9	82866159	82975516	109358	2	83946	ENSMUST00000034787.11	0	ENSMUSG00000032253	Phip	pleckstrin homology domain interacting protein
chr9	86466835	86468027	1193	*	Promoter (<=1kb)	9	86467154	86555923	88770	1	320615	ENSMUST00000190957.6	0	ENSMUSG00000034973	Dop1a	DOP1 leucine zipper like protein A
chr9	86879053	86881295	2243	*	Promoter (<=1kb)	9	86765923	86880439	114517	2	20616	ENSMUST00000098495.9	0	ENSMUSG00000033419	Snap91	synaptosomal-associated protein 91
chr9	88480171	88485150	4980	*	Promoter (<=1kb)	9	88447009	88482559	35551	2	56403	ENSMUST00000069221.11	0	ENSMUSG00000032423	Syncrip	synaptotagmin binding, cytoplasmic RNA interacting protein
chr9	90162054	90165467	3414	*	Promoter (<=1kb)	9	90163069	90200100	37032	1	108153	ENSMUST00000113059.7	0	ENSMUSG00000032363	Adamts7	a disintegrin-like and metallopeptidase (reprolysin type) with thrombospondin type 1 motif, 7
chr9	95558649	95561120	2472	*	Promoter (<=1kb)	9	95559657	95568023	8367	1	75552	ENSMUST00000079597.6	0	ENSMUSG00000064225	Paqr9	progestin and adipoQ receptor family member IX
chr9	96362046	96365385	3340	*	Promoter (<=1kb)	9	96332655	96364442	31788	2	11933	ENSMUST00000034983.6	0	ENSMUSG00000032412	Atp1b3	ATPase, Na+/K+ transporting, beta 3 polypeptide
chr9	96477572	96479548	1977	*	Promoter (<=1kb)	9	96470937	96478675	7739	2	19823	ENSMUST00000057500.5	0	ENSMUSG00000051234	Rnf7	ring finger protein 7
chr9	98295924	98297927	2004	*	Promoter (<=1kb)	9	98296583	98411434	114852	1	74080	ENSMUST00000112935.7	0	ENSMUSG00000032456	Nmnat3	nicotinamide nucleotide adenylyltransferase 3
chr9	99138993	99141103	2111	*	Promoter (<=1kb)	9	99036654	99140087	103434	2	74769	ENSMUST00000035037.13	0	ENSMUSG00000032462	Pik3cb	phosphatidylinositol-4,5-bisphosphate 3-kinase catalytic subunit beta
chr9	105493994	105496360	2367	*	Promoter (<=1kb)	9	105403546	105494420	90875	2	235574	ENSMUST00000177074.7	0	ENSMUSG00000032570	Atp2c1	ATPase, Ca++-sequestering
chr9	106247040	106248549	1510	*	Promoter (<=1kb)	9	106233455	106247730	14276	2	11655	ENSMUST00000112524.8	0	ENSMUSG00000032786	Alas1	aminolevulinic acid synthase 1
chr9	106464283	106466231	1949	*	Promoter (<=1kb)	9	106463962	106465938	1977	2	436090	ENSMUST00000164834.2	0	ENSMUSG00000091735	Gpr62	G protein-coupled receptor 62
chr9	107586871	107588735	1865	*	Promoter (<=1kb)	9	107587642	107593038	5397	1	15983	ENSMUST00000010192.10	0	ENSMUSG00000010048	Ifrd2	interferon-related developmental regulator 2
chr9	107675515	107678732	3218	*	Promoter (<=1kb)	9	107675297	107676441	1145	2	14685	ENSMUST00000195849.1	0	ENSMUSG00000034837	Gnat1	guanine nucleotide binding protein, alpha transducing 1
chr9	108478425	108480517	2093	*	Promoter (<=1kb)	9	108479736	108480381	646	1	16779	ENSMUST00000194147.1	0	ENSMUSG00000052911	Lamb2	laminin, beta 2
chr9	108516022	108518504	2483	*	Promoter (<=1kb)	9	108516806	108533894	17089	1	69232	ENSMUST00000195563.5	0	ENSMUSG00000006673	Qrich1	glutamine-rich 1
chr9	108596543	108598062	1520	*	Promoter (<=1kb)	9	108578862	108597667	18806	2	74443	ENSMUST00000006853.10	0	ENSMUSG00000006675	P4htm	prolyl 4-hydroxylase, transmembrane (endoplasmic reticulum)
chr9	110130881	110133036	2156	*	Promoter (<=1kb)	9	110131980	110240178	108199	1	20588	ENSMUST00000088716.11	0	ENSMUSG00000032481	Smarcc1	SWI/SNF related, matrix associated, actin dependent regulator of chromatin, subfamily c, member 1
chr9	114559603	114565363	5761	*	Promoter (<=1kb)	9	114507133	114564369	57237	2	636931	ENSMUST00000111816.2	0	ENSMUSG00000079259	Trim71	tripartite motif-containing 71
chr9	118924509	118928164	3656	*	Promoter (<=1kb)	9	118926453	119043998	117546	1	69274	ENSMUST00000073109.11	0	ENSMUSG00000047409	Ctdspl	CTD (carboxy-terminal domain, RNA polymerase II, polypeptide A) small phosphatase-like
chr9	119936594	119938211	1618	*	Promoter (<=1kb)	9	119937606	119967793	30188	1	74052	ENSMUST00000035100.5	0	ENSMUSG00000032514	Ttc21a	tetratricopeptide repeat domain 21A
chr9	120932153	120936985	4833	*	Promoter (<=1kb)	9	120933400	120960507	27108	1	12387	ENSMUST00000007130.14	0	ENSMUSG00000006932	Ctnnb1	catenin (cadherin associated protein), beta 1
chr10	3972503	3974440	1938	*	Promoter (<=1kb)	10	3973118	4156111	182994	1	270685	ENSMUST00000117291.7	0	ENSMUSG00000040675	Mthfd1l	methylenetetrahydrofolate dehydrogenase (NADP+ dependent) 1-like
chr10	13060250	13061856	1607	*	Promoter (<=1kb)	10	13060504	13127354	66851	1	22634	ENSMUST00000193426.5	0	ENSMUSG00000019817	Plagl1	pleiomorphic adenoma gene-like 1
chr10	13500509	13501948	1440	*	Promoter (<=1kb)	10	13501001	13515543	14543	1	66848	ENSMUST00000060212.12	0	ENSMUSG00000019810	Fuca2	fucosidase, alpha-L- 2, plasma
chr10	13964102	13969436	5335	*	Promoter (<=1kb)	10	13966075	14150589	184515	1	15273	ENSMUST00000187083.6	0	ENSMUSG00000015501	Hivep2	human immunodeficiency virus type I enhancer binding protein 2
chr10	14544300	14546488	2189	*	Promoter (<=1kb)	10	14402583	14545036	142454	2	215798	ENSMUST00000041168.5	0	ENSMUSG00000039116	Adgrg6	adhesion G protein-coupled receptor G6
chr10	19014234	19016700	2467	*	Promoter (<=1kb)	10	19000910	19015410	14501	2	21929	ENSMUST00000019997.10	0	ENSMUSG00000019850	Tnfaip3	tumor necrosis factor, alpha-induced protein 3
chr10	19933357	19935629	2273	*	Promoter (<=1kb)	10	19934472	20142753	208282	1	26408	ENSMUST00000095806.9	0	ENSMUSG00000071369	Map3k5	mitogen-activated protein kinase kinase kinase 5
chr10	23348115	23351054	2940	*	Promoter (<=1kb)	10	23102963	23349903	246941	2	14051	ENSMUST00000092665.11	0	ENSMUSG00000010461	Eya4	EYA transcriptional coactivator and phosphatase 4
chr10	30599787	30601380	1594	*	Promoter (<=1kb)	10	30534225	30600749	66525	2	73681	ENSMUST00000019927.6	0	ENSMUSG00000019792	Trmt11	tRNA methyltransferase 11
chr10	39730697	39735208	4512	*	Promoter (<=1kb)	10	39732118	39875211	143094	1	19714	ENSMUST00000019986.12	0	ENSMUSG00000019841	Rev3l	REV3 like, DNA directed polymerase zeta catalytic subunit
chr10	40347652	40351235	3584	*	Promoter (<=1kb)	10	40349308	40483818	134511	1	78334	ENSMUST00000044672.10	0	ENSMUSG00000038481	Cdk19	cyclin-dependent kinase 19
chr10	42273483	42279096	5614	*	Promoter (<=1kb)	10	42181841	42276752	94912	2	56484	ENSMUST00000105502.7	0	ENSMUSG00000048756	Foxo3	forkhead box O3
chr10	53628827	53631092	2266	*	Promoter (<=1kb)	10	53536315	53630439	94125	2	71567	ENSMUST00000237608.1	0	ENSMUSG00000058298	Mcm9	minichromosome maintenance 9 homologous recombination repair factor
chr10	58322550	58324988	2439	*	Promoter (<=1kb)	10	58323466	58424691	101226	1	110829	ENSMUST00000020078.13	0	ENSMUSG00000019920	Lims1	LIM and senescent cell antigen-like domains 1
chr10	59878656	59880735	2080	*	Promoter (<=1kb)	10	59879556	59899302	19747	1	56709	ENSMUST00000147914.7	0	ENSMUSG00000020109	Dnajb12	DnaJ heat shock protein family (Hsp40) member B12
chr10	62577567	62579199	1633	*	Promoter (<=1kb)	10	62538626	62578440	39815	2	72320	ENSMUST00000159704.7	0	ENSMUSG00000036955	Kif1bp	KIF1 binding protein
chr10	62725033	62726713	1681	*	Promoter (<=1kb)	10	62659043	62725801	66759	2	216021	ENSMUST00000148720.7	0	ENSMUSG00000036923	Stox1	storkhead box 1
chr10	62946501	62947980	1480	*	Promoter (<=1kb)	10	62947026	62974185	27160	1	327762	ENSMUST00000131422.7	0	ENSMUSG00000036875	Dna2	DNA replication helicase/nuclease 2
chr10	73096454	73100522	4069	*	Promoter (<=1kb)	10	73099342	74317264	1217923	1	11994	ENSMUST00000123398.8	0	ENSMUSG00000052613	Pcdh15	protocadherin 15
chr10	75059014	75062942	3929	*	Promoter (<=1kb)	10	75060592	75184921	124330	1	110279	ENSMUST00000164107.2	0	ENSMUSG00000009681	Bcr	breakpoint cluster region
chr10	77604095	77607928	3834	*	Promoter (<=1kb)	10	77606097	77618331	12235	1	20610	ENSMUST00000020501.14	0	ENSMUSG00000020265	Sumo3	small ubiquitin-like modifier 3
chr10	77621516	77623635	2120	*	Promoter (<=1kb)	10	77622275	77645993	23719	1	22213	ENSMUST00000174510.7	0	ENSMUSG00000009293	Ube2g2	ubiquitin-conjugating enzyme E2G 2
chr10	78350879	78353773	2895	*	Promoter (<=1kb)	10	78269178	78352442	83265	2	28169	ENSMUST00000001240.11	0	ENSMUSG00000001211	Agpat3	1-acylglycerol-3-phosphate O-acyltransferase 3
chr10	78779566	78781355	1790	*	Promoter (<=1kb)	10	78780496	78814765	34270	1	20513	ENSMUST00000005490.9	0	ENSMUSG00000005357	Slc1a6	solute carrier family 1 (high affinity aspartate/glutamate transporter), member 6
chr10	79636588	79639803	3216	*	Promoter (<=1kb)	10	79618652	79637918	19267	2	216148	ENSMUST00000020564.6	0	ENSMUSG00000020312	Shc2	SHC (Src homology 2 domain containing) transforming protein 2
chr10	79792920	79795397	2478	*	Promoter (<=1kb)	10	79793572	79820896	27325	1	18483	ENSMUST00000046945.12	0	ENSMUSG00000035863	Palm	paralemmin
chr10	79851827	79867783	15957	*	Promoter (<=1kb)	10	79862587	79862652	66	1	102465549	ENSMUST00000184090.1	0	ENSMUSG00000098562	Mir6910	microRNA 6910
chr10	80050031	80055054	5024	*	Promoter (<=1kb)	10	80053488	80056439	2952	1	625249	ENSMUST00000105372.7	0	ENSMUSG00000075706	Gpx4	glutathione peroxidase 4
chr10	80114105	80117999	3895	*	Promoter (<=1kb)	10	80115803	80130469	14667	1	20869	ENSMUST00000144883.7	0	ENSMUSG00000003068	Stk11	serine/threonine kinase 11
chr10	80145194	80166341	21148	*	Promoter (<=1kb)	10	80165985	80170316	4332	1	12696	ENSMUST00000154726.7	0	ENSMUSG00000045193	Cirbp	cold inducible RNA binding protein
chr10	80385096	80389826	4731	*	Promoter (<=1kb)	10	80380355	80387659	7305	2	237400	ENSMUST00000105350.2	0	ENSMUSG00000048696	Mex3d	mex3 RNA binding family member D
chr10	80397342	80400731	3390	*	Promoter (<=1kb)	10	80392539	80399550	7012	2	17192	ENSMUST00000092295.9	0	ENSMUSG00000035478	Mbd3	methyl-CpG binding domain protein 3
chr10	80573256	80579574	6319	*	Promoter (<=1kb)	10	80567124	80577321	10198	2	118445	ENSMUST00000038558.8	0	ENSMUSG00000035397	Klf16	Kruppel-like factor 16
chr10	80589387	80591172	1786	*	Promoter (<=1kb)	10	80583654	80590341	6688	2	216169	ENSMUST00000003436.11	0	ENSMUSG00000003346	Abhd17a	abhydrolase domain containing 17A
chr10	80754692	80756584	1893	*	Promoter (<=1kb)	10	80755206	80795461	40256	1	208266	ENSMUST00000105336.8	0	ENSMUSG00000061589	Dot1l	DOT1-like, histone H3 methyltransferase (S. cerevisiae)
chr10	80797224	80799720	2497	*	Promoter (<=1kb)	10	80798198	80804924	6727	1	20222	ENSMUST00000148665.7	0	ENSMUSG00000020211	Sf3a2	splicing factor 3a, subunit 2
chr10	81342870	81343876	1007	*	Promoter (<=1kb)	10	81335265	81343266	8002	2	209047	ENSMUST00000045102.6	0	ENSMUSG00000034872	Gipc3	GIPC PDZ domain containing family, member 3
chr10	81376477	81379532	3056	*	Promoter (<=1kb)	10	81366222	81378516	12295	2	56371	ENSMUST00000140901.7	0	ENSMUSG00000020235	Fzr1	fizzy and cell division cycle 20 related 1
chr10	81429194	81434910	5717	*	Promoter (<=1kb)	10	81400953	81431005	30053	2	18029	ENSMUST00000117966.1	0	ENSMUSG00000055053	Nfic	nuclear factor I/C
chr10	81502358	81503420	1063	*	Promoter (2-3kb)	10	81497747	81500132	2386	2	13611	ENSMUST00000053646.6	-2226	ENSMUSG00000044199	S1pr4	sphingosine-1-phosphate receptor 4
chr10	81543520	81546029	2510	*	Promoter (<=1kb)	10	81528724	81545190	16467	2	14672	ENSMUST00000043604.5	0	ENSMUSG00000034781	Gna11	guanine nucleotide binding protein, alpha 11
chr10	82811667	82812823	1157	*	Promoter (<=1kb)	10	82812123	82824242	12120	1	70003	ENSMUST00000076984.7	0	ENSMUSG00000056821	1700028I16Rik	RIKEN cDNA 1700028I16 gene
chr10	83336961	83338322	1362	*	Promoter (<=1kb)	10	83230848	83337882	107035	2	338365	ENSMUST00000039956.5	0	ENSMUSG00000034591	Slc41a2	solute carrier family 41, member 2
chr10	84754570	84761016	6447	*	Promoter (<=1kb)	10	84756062	84906144	150083	1	71137	ENSMUST00000060397.12	0	ENSMUSG00000020037	Rfx4	regulatory factor X, 4 (influences HLA class II expression)
chr10	85101696	85104154	2459	*	Promoter (<=1kb)	10	85102627	85117585	14959	1	103266	ENSMUST00000095383.5	0	ENSMUSG00000060935	Tmem263	transmembrane protein 263
chr10	88378676	88381061	2386	*	Promoter (<=1kb)	10	88379132	88414598	35467	1	432486	ENSMUST00000127615.7	0	ENSMUSG00000035311	Gnptab	N-acetylglucosamine-1-phosphate transferase, alpha and beta subunits
chr10	90828667	90831091	2425	*	Promoter (<=1kb)	10	90829111	90941465	112355	1	77531	ENSMUST00000182192.7	0	ENSMUSG00000058589	Anks1b	ankyrin repeat and sterile alpha motif domain containing 1B
chr10	91081800	91084015	2216	*	Promoter (<=1kb)	10	90989311	91082662	93352	2	11783	ENSMUST00000159110.7	0	ENSMUSG00000019979	Apaf1	apoptotic peptidase activating factor 1
chr10	92721490	92723053	1564	*	Promoter (<=1kb)	10	92684746	92722420	37675	2	17997	ENSMUST00000020163.6	0	ENSMUSG00000019988	Nedd1	neural precursor cell expressed, developmentally down-regulated gene 1
chr10	93588648	93590299	1652	*	Promoter (<=1kb)	10	93583029	93589706	6678	2	69878	ENSMUST00000020203.6	0	ENSMUSG00000020018	Snrpf	small nuclear ribonucleoprotein polypeptide F
chr10	95413995	95418520	4526	*	Promoter (<=1kb)	10	95411490	95415484	3995	2	216233	ENSMUST00000172070.7	0	ENSMUSG00000020027	Socs2	suppressor of cytokine signaling 2
chr10	95560336	95565945	5610	*	Promoter (<=1kb)	10	95547007	95564146	17140	2	71207	ENSMUST00000020217.6	0	ENSMUSG00000020029	Nudt4	nudix (nucleoside diphosphate linked moiety X)-type motif 4
chr10	95939748	95942072	2325	*	Promoter (<=1kb)	10	95940650	95975501	34852	1	216238	ENSMUST00000219207.1	0	ENSMUSG00000036499	Eea1	early endosome antigen 1
chr10	98913347	98916899	3553	*	Promoter (<=1kb)	10	98914406	98987122	72717	1	67972	ENSMUST00000219557.1	0	ENSMUSG00000019943	Atp2b1	ATPase, Ca++ transporting, plasma membrane 1
chr10	116472114	116476135	4022	*	Promoter (<=1kb)	10	116473163	116474982	1820	1	100504412	ENSMUST00000080943.8	0	ENSMUSG00000085837	Kcnmb4os2	potassium large conductance calcium-activated channel, subfamily M, beta member 4, opposite strand 2
chr10	117147438	117152719	5282	*	Promoter (<=1kb)	10	117069427	117148510	79084	2	327826	ENSMUST00000020381.4	0	ENSMUSG00000020170	Frs2	fibroblast growth factor receptor substrate 2
chr10	117627882	117630152	2271	*	Promoter (<=1kb)	10	117629500	117635373	5874	1	70574	ENSMUST00000138020.7	0	ENSMUSG00000020183	Cpm	carboxypeptidase M
chr10	119452760	119455967	3208	*	Promoter (<=1kb)	10	119453830	120075597	621768	1	74053	ENSMUST00000077871.13	0	ENSMUSG00000034813	Grip1	glutamate receptor interacting protein 1
chr10	120111807	120113681	1875	*	Promoter (<=1kb)	10	120083608	120112987	29380	2	117599	ENSMUST00000020449.11	0	ENSMUSG00000020228	Helb	helicase (DNA) B
chr10	121640364	121642782	2419	*	Promoter (<=1kb)	10	121641588	121677301	35714	1	216393	ENSMUST00000142501.7	0	ENSMUSG00000047642	D930020B18Rik	RIKEN cDNA D930020B18 gene
chr10	122983119	122988426	5308	*	Promoter (<=1kb)	10	122985074	122985831	758	2	387251	ENSMUST00000220378.1	0	ENSMUSG00000065406	Mirlet7i	microRNA let7i
chr10	125965512	125969923	4412	*	Promoter (<=1kb)	10	125966219	125998013	31795	1	320398	ENSMUST00000217813.1	0	ENSMUSG00000020105	Lrig3	leucine-rich repeats and immunoglobulin-like domains 3
chr10	127029960	127031303	1344	*	Promoter (<=1kb)	10	127011572	127030803	19232	2	66399	ENSMUST00000152054.7	0	ENSMUSG00000040521	Tsfm	Ts translation elongation factor, mitochondrial
chr10	127058082	127060982	2901	*	Promoter (<=1kb)	10	127055011	127060184	5174	2	216438	ENSMUST00000040307.5	0	ENSMUSG00000040502	44264	membrane-associated ring finger (C3HC4) 9
chr10	127194383	127197776	3394	*	Promoter (<=1kb)	10	127195249	127200750	5502	1	100038591	ENSMUST00000219079.1	0	ENSMUSG00000097331	F420014N23Rik	RIKEN cDNA F420014N23 gene
chr10	127379851	127382162	2312	*	Promoter (<=1kb)	10	127380327	127444391	64065	1	71750	ENSMUST00000170164.7	0	ENSMUSG00000025404	R3hdm2	R3H domain containing 2
chr10	127660633	127669663	9031	*	Promoter (<=1kb)	10	127660918	127666710	5793	2	17937	ENSMUST00000026469.8	0	ENSMUSG00000025402	Nab2	Ngfi-A binding protein 2
chr10	128668329	128669796	1468	*	Promoter (<=1kb)	10	128630843	128669358	38516	2	22781	ENSMUST00000238610.1	0	ENSMUSG00000002578	Ikzf4	IKAROS family zinc finger 4
chr11	3201327	3203598	2272	*	Promoter (<=1kb)	11	3202392	3244581	42190	1	74203	ENSMUST00000020734.10	0	ENSMUSG00000020454	Eif4enif1	eukaryotic translation initiation factor 4E nuclear import factor 1
chr11	3287081	3293685	6605	*	Promoter (<=1kb)	11	3288874	3290192	1319	1	56218	ENSMUST00000142561.1	0	ENSMUSG00000020453	Patz1	POZ (BTB) and AT hook containing zinc finger 1
chr11	3647647	3650103	2457	*	Promoter (<=1kb)	11	3639794	3648812	9019	2	544752	ENSMUST00000144852.1	0	ENSMUSG00000056579	Tug1	taurine upregulated gene 1
chr11	4593558	4595559	2002	*	Promoter (<=1kb)	11	4480868	4594815	113948	2	74302	ENSMUST00000109943.9	0	ENSMUSG00000034354	Mtmr3	myotubularin related protein 3
chr11	4946555	4948441	1887	*	Promoter (<=1kb)	11	4938754	4948064	9311	2	380684	ENSMUST00000093369.4	0	ENSMUSG00000020396	Nefh	neurofilament, heavy polypeptide
chr11	6063719	6066483	2765	*	Promoter (<=1kb)	11	5969644	6065748	96105	2	12323	ENSMUST00000109813.8	0	ENSMUSG00000057897	Camk2b	calcium/calmodulin-dependent protein kinase II, beta
chr11	6474335	6476787	2453	*	Promoter (<=1kb)	11	6467599	6475917	8319	2	19291	ENSMUST00000179343.2	0	ENSMUSG00000094483	Purb	purine rich element binding protein B
chr11	7062558	7065587	3030	*	Promoter (<=1kb)	11	7063489	7178506	115018	1	432530	ENSMUST00000020706.4	0	ENSMUSG00000020431	Adcy1	adenylate cyclase 1
chr11	11461298	11462863	1566	*	Promoter (<=1kb)	11	11279626	11462408	182783	2	53604	ENSMUST00000020413.3	0	ENSMUSG00000020193	Zpbp	zona pellucida binding protein
chr11	12034318	12039993	5676	*	Promoter (<=1kb)	11	11930508	12037401	106894	2	14783	ENSMUST00000093321.11	0	ENSMUSG00000020176	Grb10	growth factor receptor bound protein 10
chr11	12463956	12465684	1729	*	Promoter (<=1kb)	11	12236608	12464804	228197	2	12808	ENSMUST00000172919.7	0	ENSMUSG00000020173	Cobl	cordon-bleu WH2 repeat
chr11	21992567	22005818	13252	*	Promoter (<=1kb)	11	21994764	22001615	6852	2	18423	ENSMUST00000006071.13	0	ENSMUSG00000005917	Otx1	orthodenticle homeobox 1
chr11	28582316	28584642	2327	*	Promoter (<=1kb)	11	28385685	28584296	198612	2	216613	ENSMUST00000093253.9	0	ENSMUSG00000032878	Ccdc85a	coiled-coil domain containing 85A
chr11	32531709	32534462	2754	*	Promoter (<=1kb)	11	32533305	32624587	91283	1	20868	ENSMUST00000102821.3	0	ENSMUSG00000020272	Stk10	serine/threonine kinase 10
chr11	50024472	50027144	2673	*	Promoter (<=1kb)	11	50025346	50104758	79413	1	59044	ENSMUST00000054684.13	0	ENSMUSG00000020376	Rnf130	ring finger protein 130
chr11	50323936	50326900	2965	*	Promoter (<=1kb)	11	50293961	50325673	31713	2	12330	ENSMUST00000179865.7	0	ENSMUSG00000020368	Canx	calnexin
chr11	50915460	50916687	1228	*	Promoter (<=1kb)	11	50898712	50916142	17431	2	22678	ENSMUST00000116378.7	0	ENSMUSG00000049321	Zfp2	zinc finger protein 2
chr11	51999082	52002067	2986	*	Promoter (<=1kb)	11	51985497	52000484	14988	2	22210	ENSMUST00000020657.12	0	ENSMUSG00000020390	Ube2b	ubiquitin-conjugating enzyme E2B
chr11	54437405	54439699	2295	*	Promoter (<=1kb)	11	54438199	54518235	80037	1	216742	ENSMUST00000046835.13	0	ENSMUSG00000035992	Fnip1	folliculin interacting protein 1
chr11	55467951	55471166	3216	*	Promoter (<=1kb)	11	55469685	55504838	35154	1	27041	ENSMUST00000018727.3	0	ENSMUSG00000018583	G3bp1	GTPase activating protein (SH3 domain) binding protein 1
chr11	58007990	58011213	3224	*	Promoter (<=1kb)	11	58009064	58062031	52968	1	73158	ENSMUST00000071487.12	0	ENSMUSG00000037331	Larp1	La ribonucleoprotein domain family, member 1
chr11	58306470	58308338	1869	*	Promoter (<=1kb)	11	58307069	58314613	7545	1	103836	ENSMUST00000153510.8	0	ENSMUSG00000037243	Zfp692	zinc finger protein 692
chr11	59207595	59211368	3774	*	Promoter (<=1kb)	11	59208321	59210738	2418	1	67862	ENSMUST00000020719.6	0	ENSMUSG00000020441	2310033P09Rik	RIKEN cDNA 2310033P09 gene
chr11	59288959	59291515	2557	*	Promoter (<=1kb)	11	59248033	59290752	42720	2	22416	ENSMUST00000010044.7	0	ENSMUSG00000009900	Wnt3a	wingless-type MMTV integration site family, member 3A
chr11	59504961	59507452	2492	*	Promoter (<=1kb)	11	59485520	59506644	21125	2	268417	ENSMUST00000013262.14	0	ENSMUSG00000020472	Zkscan17	zinc finger with KRAB and SCAN domains 17
chr11	59661279	59665412	4134	*	Promoter (<=1kb)	11	59661305	59727685	66381	1	26936	ENSMUST00000138234.1	0	ENSMUSG00000005417	Mprip	myosin phosphatase Rho interacting protein
chr11	60138295	60141845	3551	*	Promoter (<=1kb)	11	60140082	60199195	59114	1	19377	ENSMUST00000171108.7	0	ENSMUSG00000062115	Rai1	retinoic acid induced 1
chr11	60726248	60729520	3273	*	Promoter (<=1kb)	11	60728663	60728726	64	1	100628625	ENSMUST00000174993.1	0	ENSMUSG00000092734	Mir5100	microRNA 5100
chr11	60911769	60914874	3106	*	Promoter (<=1kb)	11	60902246	60913812	11567	2	24083	ENSMUST00000019075.3	0	ENSMUSG00000018931	Natd1	N-acetyltransferase domain containing 1
chr11	61493166	61495287	2122	*	Promoter (<=1kb)	11	61488812	61494266	5455	2	23939	ENSMUST00000101085.8	0	ENSMUSG00000001034	Mapk7	mitogen-activated protein kinase 7
chr11	61853755	61855986	2232	*	Promoter (<=1kb)	11	61775649	61855073	79425	2	29869	ENSMUST00000004920.3	0	ENSMUSG00000004798	Ulk2	unc-51 like kinase 2
chr11	61929380	61931562	2183	*	Promoter (<=1kb)	11	61871307	61930252	58946	2	56697	ENSMUST00000102650.9	0	ENSMUSG00000047804	Akap10	A kinase (PRKA) anchor protein 10
chr11	62280465	62282222	1758	*	Promoter (<=1kb)	11	62267224	62281375	14152	2	69747	ENSMUST00000072916.4	0	ENSMUSG00000014243	Zswim7	zinc finger SWIM-type containing 7
chr11	62549586	62552241	2656	*	Promoter (<=1kb)	11	62551171	62553213	2043	1	22187	ENSMUST00000019649.3	0	ENSMUSG00000019505	Ubb	ubiquitin B
chr11	67454546	67456427	1882	*	Promoter (<=1kb)	11	67455437	67683460	228024	1	14457	ENSMUST00000108681.7	0	ENSMUSG00000033066	Gas7	growth arrest specific 7
chr11	69322589	69324816	2228	*	Promoter (<=1kb)	11	69299487	69323775	24289	2	216846	ENSMUST00000092973.5	0	ENSMUSG00000032782	Cntrob	centrobin, centrosomal BRCA2 interacting protein
chr11	69339789	69341608	1820	*	Promoter (<=1kb)	11	69340461	69342641	2181	1	80515	ENSMUST00000129321.1	0	ENSMUSG00000043419	Rnf227	ring finger protein 227
chr11	70646016	70657753	11738	*	Promoter (<=1kb)	11	70657202	70660805	3604	1	13808	ENSMUST00000157027.7	0	ENSMUSG00000060600	Eno3	enolase 3, beta muscle
chr11	70699656	70701849	2194	*	Promoter (<=1kb)	11	70688361	70700155	11795	2	103844	ENSMUST00000073625.7	0	ENSMUSG00000057054	Inca1	inhibitor of CDK, cyclin A1 interacting protein 1
chr11	70843812	70846191	2380	*	Promoter (<=1kb)	11	70844778	70943105	98328	1	54189	ENSMUST00000076270.12	0	ENSMUSG00000020817	Rabep1	rabaptin, RAB GTPase binding effector protein 1
chr11	74828422	74835352	6931	*	Promoter (<=1kb)	11	74830920	74845725	14806	1	17428	ENSMUST00000000291.8	0	ENSMUSG00000000282	Mnt	max binding protein
chr11	74895917	74898870	2954	*	Promoter (<=1kb)	11	74898071	74904940	6870	1	104662	ENSMUST00000155702.7	0	ENSMUSG00000038335	Tsr1	TSR1 20S rRNA accumulation
chr11	75650421	75657449	7029	*	Promoter (<=1kb)	11	75650504	75673910	23407	1	17913	ENSMUST00000102505.9	0	ENSMUSG00000017774	Myo1c	myosin IC
chr11	77214667	77217251	2585	*	Promoter (<=1kb)	11	77216287	77393153	176867	1	237860	ENSMUST00000156488.7	0	ENSMUSG00000037926	Ssh2	slingshot protein phosphatase 2
chr11	77512459	77517054	4596	*	Promoter (<=1kb)	11	77508099	77513370	5272	2	216964	ENSMUST00000060417.10	0	ENSMUSG00000044328	Trp53i13	transformation related protein 53 inducible protein 13
chr11	77980141	77985912	5772	*	Promoter (<=1kb)	11	77982754	78026214	43461	1	268448	ENSMUST00000108360.7	0	ENSMUSG00000037791	Phf12	PHD finger protein 12
chr11	80079881	80081911	2031	*	Promoter (<=1kb)	11	80046493	80080938	34446	2	54394	ENSMUST00000103233.9	0	ENSMUSG00000017561	Crlf3	cytokine receptor-like factor 3
chr11	80475607	80478255	2649	*	Promoter (<=1kb)	11	80477023	80481184	4162	1	12569	ENSMUST00000053413.11	0	ENSMUSG00000048895	Cdk5r1	cyclin-dependent kinase 5, regulatory subunit 1 (p35)
chr11	82386704	82390307	3604	*	Promoter (<=1kb)	11	82388900	82446327	57428	1	270893	ENSMUST00000092852.5	0	ENSMUSG00000020701	Tmem132e	transmembrane protein 132E
chr11	84512859	84514606	1748	*	Promoter (<=1kb)	11	84422855	84513522	90668	2	56321	ENSMUST00000018841.2	0	ENSMUSG00000018697	Aatf	apoptosis antagonizing transcription factor
chr11	85827147	85846683	19537	*	Promoter (<=1kb)	11	85832551	85841948	9398	1	21385	ENSMUST00000000095.6	0	ENSMUSG00000000093	Tbx2	T-box 2
chr11	86483680	86485898	2219	*	Promoter (<=1kb)	11	86484657	86499025	14369	1	76892	ENSMUST00000020827.6	0	ENSMUSG00000020521	Rnft1	ring finger protein, transmembrane 1
chr11	86682766	86684998	2233	*	Promoter (<=1kb)	11	86683985	86692457	8473	1	217057	ENSMUST00000108021.1	0	ENSMUSG00000072582	Ptrh2	peptidyl-tRNA hydrolase 2
chr11	87125718	87128173	2456	*	Promoter (<=1kb)	11	87127077	87220683	93607	1	68729	ENSMUST00000041282.12	0	ENSMUSG00000018548	Trim37	tripartite motif-containing 37
chr11	87736189	87738157	1969	*	Promoter (<=1kb)	11	87737552	87743617	6066	1	20922	ENSMUST00000093955.11	0	ENSMUSG00000020485	Supt4a	SPT4A, DSIF elongation factor subunit
chr11	87985534	87988287	2754	*	Promoter (<=1kb)	11	87979525	87986585	7061	2	68097	ENSMUST00000107923.9	0	ENSMUSG00000020483	Dynll2	dynein light chain LC8-type 2
chr11	88160825	88162534	1710	*	Promoter (<=1kb)	11	88162261	88194140	31880	1	103841	ENSMUST00000154812.7	0	ENSMUSG00000018378	Cuedc1	CUE domain containing 1
chr11	88862276	88865510	3235	*	Promoter (<=1kb)	11	88830792	88864586	33795	2	11640	ENSMUST00000018572.10	0	ENSMUSG00000018428	Akap1	A kinase (PRKA) anchor protein 1
chr11	89301198	89304053	2856	*	Promoter (<=1kb)	11	89300638	89302332	1695	2	18121	ENSMUST00000061728.4	0	ENSMUSG00000048616	Nog	noggin
chr11	93096939	93099920	2982	*	Promoter (<=1kb)	11	93098028	93099866	1839	1	72605	ENSMUST00000149611.1	0	ENSMUSG00000056158	Car10	carbonic anhydrase 10
chr11	94209606	94213052	3447	*	Promoter (<=1kb)	11	94211454	94215495	4042	1	22057	ENSMUST00000041589.5	0	ENSMUSG00000037573	Tob1	transducer of ErbB-2.1
chr11	95512944	95517493	4550	*	Promoter (<=1kb)	11	95509845	95514570	4726	2	104079	ENSMUST00000058866.7	0	ENSMUSG00000046719	Nxph3	neurexophilin 3
chr11	97278149	97281242	3094	*	Promoter (<=1kb)	11	97205842	97280486	74645	2	19155	ENSMUST00000167806.7	0	ENSMUSG00000001441	Npepps	aminopeptidase puromycin sensitive
chr11	97315052	97316506	1455	*	Promoter (<=1kb)	11	97315716	97329920	14205	1	67036	ENSMUST00000019026.9	0	ENSMUSG00000018882	Mrpl45	mitochondrial ribosomal protein L45
chr11	97626824	97632521	5698	*	Promoter (<=1kb)	11	97627389	97629702	2314	2	103551	ENSMUST00000052281.5	0	ENSMUSG00000043439	Epop	elongin BC and polycomb repressive complex 2 associated protein
chr11	97796833	97802311	5479	*	Promoter (<=1kb)	11	97799000	97806839	7840	1	16796	ENSMUST00000143571.1	0	ENSMUSG00000038366	Lasp1	LIM and SH3 protein 1
chr11	98981464	98983754	2291	*	Promoter (<=1kb)	11	98982180	98983016	837	2	353155	ENSMUST00000062931.1	0	ENSMUSG00000047197	Gjd3	gap junction protein, delta 3
chr11	100849432	100851707	2276	*	Promoter (<=1kb)	11	100780731	100850724	69994	2	20851	ENSMUST00000004143.2	0	ENSMUSG00000020919	Stat5b	signal transducer and activator of transcription 5B
chr11	101783720	101786227	2508	*	Promoter (<=1kb)	11	101769742	101785310	15569	2	18612	ENSMUST00000164750.7	0	ENSMUSG00000017724	Etv4	ets variant 4
chr11	102227236	102230963	3728	*	Promoter (<=1kb)	11	102230040	102230150	111	2	102465892	ENSMUST00000183986.1	0	ENSMUSG00000098863	Mir8101	microRNA 8101
chr11	102294838	102298231	3394	*	Promoter (<=1kb)	11	102289300	102294987	5688	2	217218	ENSMUST00000137387.7	0	ENSMUSG00000059995	Atxn7l3	ataxin 7-like 3
chr11	102315686	102321251	5566	*	Promoter (<=1kb)	11	102304560	102319096	14537	2	21429	ENSMUST00000174302.7	0	ENSMUSG00000020923	Ubtf	upstream binding transcription factor, RNA polymerase I
chr11	102602619	102608135	5517	*	Promoter (<=1kb)	11	102604396	102608058	3663	1	57265	ENSMUST00000057893.6	0	ENSMUSG00000050288	Fzd2	frizzled class receptor 2
chr11	102665065	102666330	1266	*	Promoter (<=1kb)	11	102665588	102682237	16650	1	268491	ENSMUST00000100378.3	0	ENSMUSG00000051455	Meioc	meiosis specific with coiled-coil domain
chr11	103100667	103103822	3156	*	Promoter (<=1kb)	11	103101682	103112197	10516	1	67131	ENSMUST00000107040.9	0	ENSMUSG00000056938	Acbd4	acyl-Coenzyme A binding domain containing 4
chr11	103170505	103172260	1756	*	Promoter (<=1kb)	11	103171107	103198901	27795	1	57778	ENSMUST00000042286.11	0	ENSMUSG00000055805	Fmnl1	formin-like 1
chr11	104607301	104608869	1569	*	Promoter (<=1kb)	11	104608000	104670476	62477	1	16416	ENSMUST00000021028.4	0	ENSMUSG00000020689	Itgb3	integrin beta 3
chr11	105588825	105590848	2024	*	Promoter (<=1kb)	11	105589986	105776834	186849	1	77097	ENSMUST00000168598.7	0	ENSMUSG00000053580	Tanc2	tetratricopeptide repeat, ankyrin repeat and coiled-coil containing 2
chr11	107024396	107029798	5403	*	Promoter (<=1kb)	11	107025681	107030438	4758	1	69066	ENSMUST00000140447.3	0	ENSMUSG00000078607	1810010H24Rik	RIKEN cDNA 1810010H24 gene
chr11	108424133	108426146	2014	*	Promoter (<=1kb)	11	108425192	108860615	435424	1	76380	ENSMUST00000150863.8	0	ENSMUSG00000020728	Cep112	centrosomal protein 112
chr11	109361504	109364002	2499	*	Promoter (<=1kb)	11	109352835	109363210	10376	2	100036768	ENSMUST00000188296.6	0	ENSMUSG00000056687	Gm11696	predicted gene 11696
chr11	110336651	110338548	1898	*	Promoter (<=1kb)	11	110269369	110337678	68310	2	217265	ENSMUST00000043961.11	0	ENSMUSG00000018800	Abca5	ATP-binding cassette, sub-family A (ABC1), member 5
chr11	113172191	113174569	2379	*	Promoter (<=1kb)	11	113043895	113173077	129183	2	72386	ENSMUST00000136438.7	0	ENSMUSG00000087259	2610035D17Rik	RIKEN cDNA 2610035D17 gene
chr11	113748307	113752724	4418	*	Promoter (<=1kb)	11	113726850	113751318	24469	2	56699	ENSMUST00000106616.1	0	ENSMUSG00000041598	Cdc42ep4	CDC42 effector protein (Rho GTPase binding) 4
chr11	114849688	114853968	4281	*	Promoter (<=1kb)	11	114851152	114863733	12582	1	70355	ENSMUST00000133245.1	0	ENSMUSG00000051043	Gprc5c	G protein-coupled receptor, family C, group 5, member C
chr11	115610966	115613869	2904	*	Promoter (<=1kb)	11	115607918	115612503	4586	2	69674	ENSMUST00000106507.8	0	ENSMUSG00000020743	Mif4gd	MIF4G domain containing
chr11	116137734	116139641	1908	*	Promoter (<=1kb)	11	116131817	116138868	7052	2	60441	ENSMUST00000106439.1	0	ENSMUSG00000020775	Mrpl38	mitochondrial ribosomal protein L38
chr11	116411189	116413903	2715	*	Promoter (<=1kb)	11	116336353	116413004	76652	2	217340	ENSMUST00000100202.9	0	ENSMUSG00000052949	Rnf157	ring finger protein 157
chr11	116530240	116535060	4821	*	Promoter (<=1kb)	11	116530925	116536657	5733	1	20698	ENSMUST00000106388.8	0	ENSMUSG00000061878	Sphk1	sphingosine kinase 1
chr11	117653325	117656369	3045	*	Promoter (<=1kb)	11	117654289	117763437	109149	1	217351	ENSMUST00000026658.12	0	ENSMUSG00000025571	Tnrc6c	trinucleotide repeat containing 6C
chr11	119021785	119025038	3254	*	Promoter (<=1kb)	11	119022962	119031270	8309	1	12416	ENSMUST00000026662.7	0	ENSMUSG00000025577	Cbx2	chromobox 2
chr11	119299003	119301002	2000	*	Promoter (<=1kb)	11	119288363	119300089	11727	2	192170	ENSMUST00000026667.14	0	ENSMUSG00000025580	Eif4a3	eukaryotic translation initiation factor 4A3
chr11	120341651	120351759	10109	*	Promoter (<=1kb)	11	120347350	120347413	64	2	102465564	ENSMUST00000183615.1	0	ENSMUSG00000098955	Mir6935	microRNA 6935
chr11	120571874	120574554	2681	*	Promoter (<=1kb)	11	120560298	120573253	12956	2	18453	ENSMUST00000026122.10	0	ENSMUSG00000025130	P4hb	prolyl 4-hydroxylase, beta polypeptide
chr11	120597167	120599538	2372	*	Promoter (<=1kb)	11	120592121	120598365	6245	2	21681	ENSMUST00000026125.2	0	ENSMUSG00000025134	Alyref	Aly/REF export factor
chr11	120624163	120625805	1643	*	Promoter (<=1kb)	11	120624823	120624876	54	2	102465565	ENSMUST00000183547.1	0	ENSMUSG00000098282	Mir6936	microRNA 6936
chr11	120822260	120826177	3918	*	Promoter (<=1kb)	11	120805846	120824547	18702	2	14104	ENSMUST00000055655.8	0	ENSMUSG00000025153	Fasn	fatty acid synthase
chr12	3805765	3812820	7056	*	Promoter (<=1kb)	12	3806007	3838814	32808	1	13435	ENSMUST00000173700.1	0	ENSMUSG00000020661	Dnmt3a	DNA methyltransferase 3A
chr12	4906008	4908418	2411	*	Promoter (<=1kb)	12	4879032	4907705	28674	2	217379	ENSMUST00000020962.11	0	ENSMUSG00000020634	Ubxn2a	UBX domain protein 2A
chr12	15811014	15817921	6908	*	Promoter (<=1kb)	12	15791727	15816785	25059	2	217410	ENSMUST00000020922.7	0	ENSMUSG00000020601	Trib2	tribbles pseudokinase 2
chr12	16810499	16812294	1796	*	Promoter (<=1kb)	12	16810963	16839742	28780	1	50496	ENSMUST00000220794.1	0	ENSMUSG00000057469	E2f6	E2F transcription factor 6
chr12	25090913	25101829	10917	*	Promoter (<=1kb)	12	25093799	25097140	3342	2	15902	ENSMUST00000221761.1	0	ENSMUSG00000020644	Id2	inhibitor of DNA binding 2
chr12	27338043	27344235	6193	*	Promoter (<=1kb)	12	27334264	27342574	8311	2	20666	ENSMUST00000079063.6	0	ENSMUSG00000063632	Sox11	SRY (sex determining region Y)-box 11
chr12	46817267	46820322	3056	*	Promoter (<=1kb)	12	46694517	46818929	124413	2	664883	ENSMUST00000021438.7	0	ENSMUSG00000021047	Nova1	NOVA alternative splicing regulator 1
chr12	51592678	51594671	1994	*	Promoter (<=1kb)	12	51593341	51605771	12431	1	12810	ENSMUST00000164782.9	0	ENSMUSG00000020953	Coch	cochlin
chr12	51827868	51830734	2867	*	Promoter (<=1kb)	12	51743722	51829536	85815	2	207304	ENSMUST00000042052.8	0	ENSMUSG00000035247	Hectd1	HECT domain E3 ubiquitin protein ligase 1
chr12	55598670	55601201	2532	*	Promoter (<=1kb)	12	55599427	55602086	2660	1	56856	ENSMUST00000051857.4	0	ENSMUSG00000045440	Insm2	insulinoma-associated 2
chr12	61521291	61524935	3645	*	Promoter (<=1kb)	12	61499660	61521820	22161	2	100504101	ENSMUST00000220757.1	0	ENSMUSG00000113429	Gm20063	predicted gene, 20063
chr12	69295820	69299767	3948	*	Promoter (<=1kb)	12	69296681	69301117	4437	1	69554	ENSMUST00000151571.1	0	ENSMUSG00000020978	Klhdc2	kelch domain containing 2
chr12	72236140	72237299	1160	*	Promoter (<=1kb)	12	72211753	72236724	24972	2	104001	ENSMUST00000021497.15	0	ENSMUSG00000021087	Rtn1	reticulon 1
chr12	73906831	73909714	2884	*	Promoter (<=1kb)	12	73907904	73933076	25173	1	15251	ENSMUST00000110464.7	0	ENSMUSG00000021109	Hif1a	hypoxia inducible factor 1, alpha subunit
chr12	73996950	73998449	1500	*	Promoter (<=1kb)	12	73997661	74273267	275607	1	238266	ENSMUST00000221220.1	0	ENSMUSG00000044912	Syt16	synaptotagmin XVI
chr12	75594967	75597150	2184	*	Promoter (<=1kb)	12	75450881	75596200	145320	2	26932	ENSMUST00000021447.8	0	ENSMUSG00000021051	Ppp2r5e	protein phosphatase 2, regulatory subunit B', epsilon
chr12	75733237	75736297	3061	*	Promoter (<=1kb)	12	75714249	75735729	21481	2	81535	ENSMUST00000021450.5	0	ENSMUSG00000021054	Sgpp1	sphingosine-1-phosphate phosphatase 1
chr12	76367003	76373295	6293	*	Promoter (<=1kb)	12	76348900	76369464	20565	2	109929	ENSMUST00000167011.7	0	ENSMUSG00000056459	Zbtb25	zinc finger and BTB domain containing 25
chr12	77237562	77240063	2502	*	Promoter (<=1kb)	12	77238125	77475985	237861	1	53618	ENSMUST00000177595.8	0	ENSMUSG00000021065	Fut8	fucosyltransferase 8
chr12	80757168	80761004	3837	*	Promoter (<=1kb)	12	80754043	80760687	6645	2	380768	ENSMUST00000073251.7	0	ENSMUSG00000062961	Ccdc177	coiled-coil domain containing 177
chr12	82168741	82171989	3249	*	Promoter (<=1kb)	12	82169320	82240674	71355	1	217692	ENSMUST00000220550.1	0	ENSMUSG00000042700	Sipa1l1	signal-induced proliferation-associated 1 like 1
chr12	83986835	83989159	2325	*	Promoter (<=1kb)	12	83987861	83993873	6013	1	171210	ENSMUST00000021649.7	0	ENSMUSG00000021226	Acot2	acyl-CoA thioesterase 2
chr12	84407741	84409754	2014	*	Promoter (<=1kb)	12	84373875	84409029	35155	2	12499	ENSMUST00000110272.8	0	ENSMUSG00000021236	Entpd5	ectonucleoside triphosphate diphosphohydrolase 5
chr12	84875010	84877308	2299	*	Promoter (<=1kb)	12	84875769	84878132	2364	1	100303738	ENSMUST00000171853.1	0	ENSMUSG00000092130	D030025P21Rik	RIKEN cDNA D030025P21 gene
chr12	86678230	86681246	3017	*	Promoter (<=1kb)	12	86678700	86692091	13392	1	238328	ENSMUST00000021681.3	0	ENSMUSG00000021256	Vash1	vasohibin 1
chr12	91587046	91591357	4312	*	Promoter (<=1kb)	12	91555262	91590009	34748	2	83602	ENSMUST00000021345.13	0	ENSMUSG00000020962	Gtf2a1	general transcription factor II A, 1
chr12	100519640	100521499	1860	*	Promoter (<=1kb)	12	100300770	100520826	220057	2	104718	ENSMUST00000062957.7	0	ENSMUSG00000033530	Ttc7b	tetratricopeptide repeat domain 7B
chr12	100907554	100908794	1241	*	Promoter (<=1kb)	12	100876682	100908198	31517	2	238377	ENSMUST00000110066.7	0	ENSMUSG00000047415	Gpr68	G protein-coupled receptor 68
chr12	102702389	102706342	3954	*	Promoter (<=1kb)	12	102568582	102704930	136349	2	217837	ENSMUST00000046518.11	0	ENSMUSG00000057963	Itpk1	inositol 1,3,4-triphosphate 5/6 kinase
chr12	104750015	104753022	3008	*	Promoter (<=1kb)	12	104687742	104751952	64211	2	192119	ENSMUST00000041987.6	0	ENSMUSG00000041415	Dicer1	dicer 1, ribonuclease type III
chr12	108001686	108007215	5530	*	Promoter (<=1kb)	12	107910403	108003602	93200	2	58208	ENSMUST00000066060.10	0	ENSMUSG00000048251	Bcl11b	B cell leukemia/lymphoma 11B
chr12	108270404	108278684	8281	*	Promoter (<=1kb)	12	108203602	108275425	71824	2	668158	ENSMUST00000222310.1	0	ENSMUSG00000084883	Ccdc85c	coiled-coil domain containing 85C
chr12	108791688	108795551	3864	*	Promoter (<=1kb)	12	108792973	108820148	27176	1	22632	ENSMUST00000021692.8	0	ENSMUSG00000021264	Yy1	YY1 transcription factor
chr12	109051913	109054548	2636	*	Promoter (<=1kb)	12	109032783	109053775	20993	2	380785	ENSMUST00000239108.1	0	ENSMUSG00000040867	Begain	brain-enriched guanylate kinase-associated
chr12	111164001	111167539	3539	*	Promoter (<=1kb)	12	111166370	111267153	100784	1	22031	ENSMUST00000117269.7	0	ENSMUSG00000021277	Traf3	TNF receptor-associated factor 3
chr12	111374736	111378856	4121	*	Promoter (<=1kb)	12	111292976	111377718	84743	2	217866	ENSMUST00000041965.4	0	ENSMUSG00000021279	Cdc42bpb	CDC42 binding protein kinase beta
chr12	111536737	111539565	2829	*	Promoter (<=1kb)	12	111538016	111546752	8737	1	217869	ENSMUST00000166123.8	0	ENSMUSG00000021282	Eif5	eukaryotic translation initiation factor 5
chr12	111812762	111817407	4646	*	Promoter (<=1kb)	12	111814170	111828386	14217	1	68520	ENSMUST00000021714.8	0	ENSMUSG00000021286	Zfyve21	zinc finger, FYVE domain containing 21
chr12	112927320	112931142	3823	*	Promoter (<=1kb)	12	112907819	112929776	21958	2	16450	ENSMUST00000075827.4	0	ENSMUSG00000002799	Jag2	jagged 2
chr12	112975964	112978161	2198	*	Promoter (<=1kb)	12	112976482	112978930	2449	1	399566	ENSMUST00000165079.7	0	ENSMUSG00000002803	Btbd6	BTB (POZ) domain containing 6
chr12	113013406	113016384	2979	*	Promoter (<=1kb)	12	113014508	113072138	57631	1	217893	ENSMUST00000223502.1	0	ENSMUSG00000021143	Pacs2	phosphofurin acidic cluster sorting protein 2
chr12	113096943	113101278	4336	*	Promoter (<=1kb)	12	113098278	113137205	38928	1	116870	ENSMUST00000109727.8	0	ENSMUSG00000021144	Mta1	metastasis associated 1
chr12	117533142	117534948	1807	*	Promoter (<=1kb)	12	117533888	117658370	124483	1	217944	ENSMUST00000220781.1	0	ENSMUSG00000041992	Rapgef5	Rap guanine nucleotide exchange factor (GEF) 5
chr12	118845468	118850617	5150	*	Promoter (<=1kb)	12	118846329	118852576	6248	1	320145	ENSMUST00000063918.3	0	ENSMUSG00000048562	Sp8	trans-acting transcription factor 8
chr13	9275858	9278166	2309	*	Promoter (<=1kb)	13	9276528	9668928	392401	1	208440	ENSMUST00000174552.7	0	ENSMUSG00000048264	Dip2c	disco interacting protein 2 homolog C
chr13	9763041	9766049	3009	*	Promoter (<=1kb)	13	9684833	9765314	80482	2	66505	ENSMUST00000110636.8	0	ENSMUSG00000021156	Zmynd11	zinc finger, MYND domain containing 11
chr13	15461680	15465517	3838	*	Promoter (<=1kb)	13	15463235	15715091	251857	1	14634	ENSMUST00000130065.7	0	ENSMUSG00000021318	Gli3	GLI-Kruppel family member GLI3
chr13	17803065	17806147	3083	*	Promoter (<=1kb)	13	17710315	17805097	94783	2	69562	ENSMUST00000223490.1	0	ENSMUSG00000041297	Cdk13	cyclin-dependent kinase 13
chr13	20089946	20092011	2066	*	Promoter (<=1kb)	13	20090596	20264007	173412	1	140580	ENSMUST00000181429.7	0	ENSMUSG00000041112	Elmo1	engulfment and cell motility 1
chr13	24760449	24762462	2014	*	Promoter (<=1kb)	13	24751845	24761861	10017	2	57441	ENSMUST00000006898.9	0	ENSMUSG00000006715	Gmnn	geminin
chr13	25268956	25270370	1415	*	Promoter (<=1kb)	13	25252040	25270082	18043	2	22360	ENSMUST00000057866.12	0	ENSMUSG00000048978	Nrsn1	neurensin 1
chr13	31800524	31813475	12952	*	Promoter (<=1kb)	13	31806633	31812476	5844	1	17300	ENSMUST00000062292.4	0	ENSMUSG00000050295	Foxc1	forkhead box C1
chr13	36729669	36732826	3158	*	Promoter (<=1kb)	13	36725361	36730680	5320	2	68404	ENSMUST00000224323.1	0	ENSMUSG00000039114	Nrn1	neuritin 1
chr13	41219142	41220972	1831	*	Promoter (<=1kb)	13	41182381	41220405	38025	2	54326	ENSMUST00000021793.14	0	ENSMUSG00000021364	Elovl2	elongation of very long chain fatty acids (FEN1/Elo2, SUR4/Elo3, yeast)-like 2
chr13	41604770	41607015	2246	*	Promoter (<=1kb)	13	41605907	41634651	28745	1	621976	ENSMUST00000221694.1	0	ENSMUSG00000087370	Tmem170b	transmembrane protein 170B
chr13	42048041	42054088	6048	*	Promoter (<=1kb)	13	42052021	42185026	133006	1	110521	ENSMUST00000060148.5	0	ENSMUSG00000021366	Hivep1	human immunodeficiency virus type I enhancer binding protein 1
chr13	43614608	43616980	2373	*	Promoter (<=1kb)	13	43615710	43670945	55236	1	328234	ENSMUST00000059986.2	0	ENSMUSG00000044164	Rnf182	ring finger protein 182
chr13	43784368	43786821	2454	*	Promoter (<=1kb)	13	43784775	43803132	18358	1	12522	ENSMUST00000015540.3	0	ENSMUSG00000015396	Cd83	CD83 antigen
chr13	45961807	45967033	5227	*	Promoter (<=1kb)	13	45549755	45964976	415222	2	20238	ENSMUST00000091628.10	0	ENSMUSG00000046876	Atxn1	ataxin 1
chr13	46417762	46420171	2410	*	Promoter (<=1kb)	13	46418434	46431095	12662	1	666794	ENSMUST00000037923.4	0	ENSMUSG00000038132	Rbm24	RNA binding motif protein 24
chr13	47042188	47044954	2767	*	Promoter (<=1kb)	13	47043499	47085279	41781	1	218214	ENSMUST00000037025.15	0	ENSMUSG00000038080	Kdm1b	lysine (K)-specific demethylase 1B
chr13	47104147	47107355	3209	*	Promoter (<=1kb)	13	47084782	47106190	21409	2	110052	ENSMUST00000021807.12	0	ENSMUSG00000021377	Dek	DEK oncogene (DNA binding)
chr13	48965192	48969140	3949	*	Promoter (<=1kb)	13	48879219	48968017	88799	2	218236	ENSMUST00000060805.6	0	ENSMUSG00000038014	Fam120a	family with sequence similarity 120, member A
chr13	52582505	52584243	1739	*	Promoter (<=1kb)	13	52583173	52648792	65620	1	20963	ENSMUST00000120135.7	0	ENSMUSG00000021457	Syk	spleen tyrosine kinase
chr13	55208890	55213611	4722	*	Promoter (<=1kb)	13	55209782	55315755	105974	1	18193	ENSMUST00000224973.1	0	ENSMUSG00000021488	Nsd1	nuclear receptor-binding SET-domain protein 1
chr13	55692344	55696149	3806	*	Promoter (<=1kb)	13	55693124	55703500	10377	1	78521	ENSMUST00000057844.9	0	ENSMUSG00000045767	B230219D22Rik	RIKEN cDNA B230219D22 gene
chr13	59584139	59586745	2607	*	Promoter (<=1kb)	13	59580176	59585227	5052	2	319469	ENSMUST00000163284.1	0	ENSMUSG00000021557	A230056J06Rik	RIKEN cDNA A230056J06 gene
chr13	63572126	63574540	2415	*	Promoter (<=1kb)	13	63508329	63573460	65132	2	19206	ENSMUST00000194663.5	0	ENSMUSG00000021466	Ptch1	patched 1
chr13	71956371	71961017	4647	*	Promoter (<=1kb)	13	71958660	71959433	774	2	16371	ENSMUST00000223379.1	0	ENSMUSG00000060969	Irx1	Iroquois homeobox 1
chr13	73259771	73261672	1902	*	Promoter (<=1kb)	13	73260479	73269608	9130	1	50916	ENSMUST00000176684.7	0	ENSMUSG00000021604	Irx4	Iroquois homeobox 4
chr13	73603076	73605036	1961	*	Promoter (<=1kb)	13	73604006	73620605	16600	1	218335	ENSMUST00000022102.8	0	ENSMUSG00000021610	Clptm1l	CLPTM1-like
chr13	73762879	73765899	3021	*	Promoter (<=1kb)	13	73763697	73816754	53058	1	20499	ENSMUST00000017900.8	0	ENSMUSG00000017756	Slc12a7	solute carrier family 12, member 7
chr13	73846501	73848099	1599	*	Promoter (<=1kb)	13	73818534	73847631	29098	2	72293	ENSMUST00000022051.13	0	ENSMUSG00000021567	Nkd2	naked cuticle 2
chr13	80881653	80887318	5666	*	Promoter (<=1kb)	13	80883384	80889643	6260	1	105171	ENSMUST00000159090.1	0	ENSMUSG00000074794	Arrdc3	arrestin domain containing 3
chr13	83522946	83525780	2835	*	Promoter (<=1kb)	13	83523473	83625393	101921	1	17260	ENSMUST00000196493.4	0	ENSMUSG00000005583	Mef2c	myocyte enhancer factor 2C
chr13	83729274	83734067	4794	*	Promoter (<=1kb)	13	83732566	83735521	2956	1	320203	ENSMUST00000182701.1	0	ENSMUSG00000050334	C130071C03Rik	RIKEN cDNA C130071C03 gene
chr13	85287820	85290242	2423	*	Promoter (<=1kb)	13	85214780	85289029	74250	2	218397	ENSMUST00000109552.2	0	ENSMUSG00000021549	Rasa1	RAS p21 protein activator 1
chr13	89538943	89541319	2377	*	Promoter (<=1kb)	13	89539796	89611652	71857	1	12950	ENSMUST00000022108.8	0	ENSMUSG00000021613	Hapln1	hyaluronan and proteoglycan link protein 1
chr13	94357824	94359710	1887	*	Promoter (<=1kb)	13	94358960	94566317	207358	1	11774	ENSMUST00000022196.4	0	ENSMUSG00000021686	Ap3b1	adaptor-related protein complex 3, beta 1 subunit
chr13	94882269	94886322	4054	*	Promoter (<=1kb)	13	94882600	94883552	953	1	18420	ENSMUST00000184985.1	0	ENSMUSG00000021685	Otp	orthopedia homeobox
chr13	95221859	95223739	1881	*	Promoter (<=1kb)	13	95024505	95223066	198562	2	218461	ENSMUST00000162292.7	0	ENSMUSG00000021684	Pde8b	phosphodiesterase 8B
chr13	97237764	97243237	5474	*	Promoter (<=1kb)	13	97241105	97253034	11930	1	13803	ENSMUST00000041623.8	0	ENSMUSG00000041773	Enc1	ectodermal-neural cortex 1
chr13	101765950	101769207	3258	*	Promoter (<=1kb)	13	101680563	101768217	87655	2	18708	ENSMUST00000055518.12	0	ENSMUSG00000041417	Pik3r1	phosphoinositide-3-kinase regulatory subunit 1
chr13	106946248	106948152	1905	*	Promoter (<=1kb)	13	106947127	106948072	946	1	66254	ENSMUST00000223851.1	0	ENSMUSG00000021692	Dimt1	DIM1 dimethyladenosine transferase 1-like (S. cerevisiae)
chr13	107886782	107893441	6660	*	Promoter (<=1kb)	13	107724617	107890064	165448	2	67263	ENSMUST00000225822.1	0	ENSMUSG00000032846	Zswim6	zinc finger SWIM-type containing 6
chr13	113034192	113036563	2372	*	Promoter (<=1kb)	13	113035111	113038324	3214	1	238896	ENSMUST00000180543.7	0	ENSMUSG00000078926	Cdc20b	cell division cycle 20B
chr13	117601955	117604560	2606	*	Promoter (<=1kb)	13	117602320	117660848	58529	1	15165	ENSMUST00000207599.1	0	ENSMUSG00000021730	Hcn1	hyperpolarization activated cyclic nucleotide gated potassium channel 1
chr13	119487357	119489411	2055	*	Promoter (<=1kb)	13	119488039	119495470	7432	1	633640	ENSMUST00000176171.8	0	ENSMUSG00000074634	Tmem267	transmembrane protein 267
chr14	13959961	13962302	2342	*	Promoter (<=1kb)	14	13961440	14103482	142043	1	246103	ENSMUST00000223880.1	0	ENSMUSG00000021738	Atxn7	ataxin 7
chr14	14345061	14354943	9883	*	Promoter (<=1kb)	14	14346275	14355490	9216	1	16188	ENSMUST00000090591.3	0	ENSMUSG00000068758	Il3ra	interleukin 3 receptor, alpha chain
chr14	18892841	18894724	1884	*	Promoter (<=1kb)	14	18573577	18893776	320200	2	218793	ENSMUST00000150727.7	0	ENSMUSG00000058317	Ube2e2	ubiquitin-conjugating enzyme E2E 2
chr14	20694302	20697648	3347	*	Promoter (<=1kb)	14	20694968	20701016	6049	1	73068	ENSMUST00000048016.2	0	ENSMUSG00000039357	Fut11	fucosyltransferase 11
chr14	21498344	21502137	3794	*	Promoter (<=1kb)	14	21499770	21672071	172302	1	54169	ENSMUST00000182855.7	0	ENSMUSG00000021767	Kat6b	K(lysine) acetyltransferase 6B
chr14	24003311	24005967	2657	*	Promoter (<=1kb)	14	23292291	24004859	712569	2	16531	ENSMUST00000145596.2	0	ENSMUSG00000063142	Kcnma1	potassium large conductance calcium-activated channel, subfamily M, alpha member 1
chr14	28503787	28511880	8094	*	Promoter (<=1kb)	14	28504750	28527448	22699	1	22418	ENSMUST00000063465.11	0	ENSMUSG00000021994	Wnt5a	wingless-type MMTV integration site family, member 5A
chr14	31829470	31832120	2651	*	Promoter (<=1kb)	14	31698768	31830651	131884	2	105522	ENSMUST00000014640.8	0	ENSMUSG00000014496	Ankrd28	ankyrin repeat domain 28
chr14	34499435	34503961	4527	*	Promoter (<=1kb)	14	34410734	34502687	91954	2	12166	ENSMUST00000049005.14	0	ENSMUSG00000021796	Bmpr1a	bone morphogenetic protein receptor, type 1A
chr14	45317506	45319318	1813	*	Promoter (<=1kb)	14	45283087	45318572	35486	2	50527	ENSMUST00000022378.8	0	ENSMUSG00000021831	Ero1l	ERO1-like (S. cerevisiae)
chr14	45656575	45659340	2766	*	Promoter (<=1kb)	14	45657961	45658053	93	2	100628600	ENSMUST00000175426.1	0	ENSMUSG00000093167	Mir5131	microRNA 5131
chr14	46385119	46391045	5927	*	Promoter (<=1kb)	14	46383520	46390669	7150	2	12159	ENSMUST00000074077.11	0	ENSMUSG00000021835	Bmp4	bone morphogenetic protein 4
chr14	46786994	46789057	2064	*	Promoter (<=1kb)	14	46775567	46788411	12845	2	12793	ENSMUST00000015903.11	0	ENSMUSG00000015759	Cnih1	cornichon family AMPA receptor auxiliary protein 1
chr14	52013272	52016251	2980	*	Promoter (<=1kb)	14	52006077	52014582	8506	2	69890	ENSMUST00000226522.1	0	ENSMUSG00000049295	Zfp219	zinc finger protein 219
chr14	60377524	60380002	2479	*	Promoter (<=1kb)	14	60377692	60388197	10506	1	72125	ENSMUST00000022561.8	0	ENSMUSG00000021986	Amer2	APC membrane recruitment 2
chr14	61438515	61440735	2221	*	Promoter (<=1kb)	14	61365211	61439874	74664	2	16648	ENSMUST00000022496.8	0	ENSMUSG00000021929	Kpna3	karyopherin (importin) alpha 3
chr14	64585138	64591759	6622	*	Promoter (<=1kb)	14	64591185	64591271	87	1	100526520	ENSMUST00000175231.1	0	ENSMUSG00000092972	Mir3078	microRNA 3078
chr14	73324497	73327045	2549	*	Promoter (<=1kb)	14	73195502	73325822	130321	2	19645	ENSMUST00000022701.6	0	ENSMUSG00000022105	Rb1	RB transcriptional corepressor 1
chr14	75786178	75787691	1514	*	Promoter (<=1kb)	14	75760117	75787037	26921	2	67554	ENSMUST00000022580.7	0	ENSMUSG00000022003	Slc25a30	solute carrier family 25, member 30
chr14	77155952	77158302	2351	*	Promoter (<=1kb)	14	77156763	77721407	564645	1	239188	ENSMUST00000022589.8	0	ENSMUSG00000022012	Enox1	ecto-NOX disulfide-thiol exchanger 1
chr14	79389358	79391410	2053	*	Promoter (<=1kb)	14	79325269	79390778	65510	2	66897	ENSMUST00000022597.14	0	ENSMUSG00000022020	Naa16	N(alpha)-acetyltransferase 16, NatA auxiliary subunit
chr14	99044703	99047314	2612	*	Promoter (<=1kb)	14	99034544	99046120	11577	2	76789	ENSMUST00000042662.9	0	ENSMUSG00000033186	Mzt1	mitotic spindle organizing protein 1
chr14	103098040	103101195	3156	*	Promoter (<=1kb)	14	103080239	103099554	19316	2	50789	ENSMUST00000022720.14	0	ENSMUSG00000022124	Fbxl3	F-box and leucine-rich repeat protein 3
chr14	103345264	103347397	2134	*	Promoter (<=1kb)	14	103113411	103346418	233008	2	105689	ENSMUST00000160758.7	0	ENSMUSG00000033004	Mycbp2	MYC binding protein 2, E3 ubiquitin protein ligase
chr14	104465531	104468827	3297	*	Promoter (<=1kb)	14	104461676	104467999	6324	2	18996	ENSMUST00000053016.9	0	ENSMUSG00000048349	Pou4f1	POU domain, class 4, transcription factor 1
chr14	105892922	105899633	6712	*	Promoter (<=1kb)	14	105891947	105896819	4873	2	24064	ENSMUST00000022709.5	0	ENSMUSG00000022114	Spry2	sprouty RTK signaling antagonist 2
chr14	121796396	121799518	3123	*	Promoter (<=1kb)	14	121543426	121797837	254412	2	105445	ENSMUST00000100299.10	0	ENSMUSG00000025558	Dock9	dedicator of cytokinesis 9
chr15	3580295	3583858	3564	*	Promoter (<=1kb)	15	3317760	3583230	265471	2	14600	ENSMUST00000069451.10	0	ENSMUSG00000055737	Ghr	growth hormone receptor
chr15	4025704	4028421	2718	*	Promoter (<=1kb)	15	4021686	4027393	5708	2	414066	ENSMUST00000155191.1	0	NA	BC037032	cDNA Sequence BC037032
chr15	6707230	6710044	2815	*	Promoter (<=1kb)	15	6708379	6765417	57039	1	78757	ENSMUST00000228918.1	0	ENSMUSG00000050310	Rictor	RPTOR independent companion of MTOR, complex 2
chr15	12833273	12834636	1364	*	Promoter (2-3kb)	15	12837350	12903811	66462	1	14000	ENSMUST00000150211.7	-2714	ENSMUSG00000022191	Drosha	drosha, ribonuclease type III
chr15	25761414	25762923	1510	*	Promoter (2-3kb)	15	25758785	25780409	21625	1	17909	ENSMUST00000124966.7	2629	ENSMUSG00000022272	Myo10	myosin X
chr15	25842453	25844222	1770	*	Promoter (<=1kb)	15	25843180	25973687	130508	1	66270	ENSMUST00000022881.14	0	ENSMUSG00000022270	Retreg1	reticulophagy regulator 1
chr15	31529398	31532450	3053	*	Promoter (<=1kb)	15	31455891	31531053	75163	2	223455	ENSMUST00000090227.5	0	ENSMUSG00000039100	44261	membrane-associated ring finger (C3HC4) 6
chr15	39196583	39199656	3074	*	Promoter (<=1kb)	15	39198261	39239016	40756	1	116838	ENSMUST00000228460.1	0	ENSMUSG00000037386	Rims2	regulating synaptic membrane exocytosis 2
chr15	39942618	39944942	2325	*	Promoter (<=1kb)	15	39870589	39943788	73200	2	239393	ENSMUST00000022916.12	0	ENSMUSG00000022305	Lrp12	low density lipoprotein-related protein 12
chr15	44618200	44620445	2246	*	Promoter (<=1kb)	15	44619175	44641515	22341	1	55960	ENSMUST00000227691.1	0	ENSMUSG00000022339	Ebag9	estrogen receptor-binding fragment-associated gene 9
chr15	58821938	58825316	3379	*	Promoter (<=1kb)	15	58782269	58823530	41262	2	74868	ENSMUST00000072113.5	0	ENSMUSG00000062373	Tmem65	transmembrane protein 65
chr15	59079945	59083546	3602	*	Promoter (<=1kb)	15	58941234	59081989	140756	2	211401	ENSMUST00000080371.7	0	ENSMUSG00000022353	Mtss1	MTSS I-BAR domain containing 1
chr15	59645971	59651161	5191	*	Promoter (<=1kb)	15	59648350	59657099	8750	1	211770	ENSMUST00000067543.7	0	ENSMUSG00000032501	Trib1	tribbles pseudokinase 1
chr15	68927298	68929909	2612	*	Promoter (<=1kb)	15	68928420	69093512	165093	1	13992	ENSMUST00000022954.6	0	ENSMUSG00000022332	Khdrbs3	KH domain containing, RNA binding, signal transduction associated 3
chr15	73182234	73187470	5237	*	Promoter (<=1kb)	15	73095844	73184935	89092	2	239528	ENSMUST00000044113.11	0	ENSMUSG00000036698	Ago2	argonaute RISC catalytic subunit 2
chr15	75565072	75567680	2609	*	Promoter (<=1kb)	15	75551268	75566648	15381	2	23934	ENSMUST00000163116.7	0	ENSMUSG00000022577	Ly6h	lymphocyte antigen 6 complex, locus H
chr15	76068476	76070791	2316	*	Promoter (<=1kb)	15	76047158	76069754	22597	2	105782	ENSMUST00000002603.11	0	ENSMUSG00000022568	Scrib	scribbled planar cell polarity
chr15	76079785	76084211	4427	*	Promoter (<=1kb)	15	76070182	76080913	10732	2	67959	ENSMUST00000100527.12	0	ENSMUSG00000002524	Puf60	poly-U binding splicing factor 60
chr15	76342853	76344918	2066	*	Promoter (<=1kb)	15	76343523	76346260	2738	1	66445	ENSMUST00000023210.7	0	ENSMUSG00000022551	Cyc1	cytochrome c-1
chr15	76606833	76608122	1290	*	Promoter (<=1kb)	15	76595806	76607489	11684	2	94230	ENSMUST00000231042.1	0	ENSMUSG00000034022	Cpsf1	cleavage and polyadenylation specific factor 1
chr15	77304997	77307686	2690	*	Promoter (<=1kb)	15	77078990	77306928	227939	2	93686	ENSMUST00000171751.9	0	ENSMUSG00000033565	Rbfox2	RNA binding protein, fox-1 homolog (C. elegans) 2
chr15	78579248	78582392	3145	*	Promoter (<=1kb)	15	78574411	78581616	7206	2	102640742	ENSMUST00000229702.1	0	ENSMUSG00000116097	Gm36738	predicted gene, 36738
chr15	78801809	78804796	2988	*	Promoter (<=1kb)	15	78775138	78803042	27905	2	105844	ENSMUST00000164826.7	0	ENSMUSG00000033170	Card10	caspase recruitment domain family, member 10
chr15	78913293	78916638	3346	*	Promoter (<=1kb)	15	78913919	78919517	5599	1	57028	ENSMUST00000089378.4	0	ENSMUSG00000116165	Pdxp	pyridoxal (pyridoxine, vitamin B6) phosphatase
chr15	79042442	79043729	1288	*	Promoter (<=1kb)	15	79041885	79043558	1674	1	14429	ENSMUST00000058004.3	557	ENSMUSG00000114755	Galr3	galanin receptor 3
chr15	79515605	79517475	1871	*	Promoter (<=1kb)	15	79516411	79527739	11329	1	105785	ENSMUST00000010974.8	0	ENSMUSG00000010830	Kdelr3	KDEL (Lys-Asp-Glu-Leu) endoplasmic reticulum protein retention receptor 3
chr15	79683939	79688762	4824	*	Promoter (<=1kb)	15	79674251	79687919	13669	2	74158	ENSMUST00000023061.6	0	ENSMUSG00000022426	Josd1	Josephin domain containing 1
chr15	80011224	80015593	4370	*	Promoter (<=1kb)	15	79995874	80014808	18935	2	18591	ENSMUST00000000500.7	0	ENSMUSG00000000489	Pdgfb	platelet derived growth factor, B polypeptide
chr15	80090520	80092988	2469	*	Promoter (<=1kb)	15	80091334	80113441	22108	1	20972	ENSMUST00000009728.12	0	ENSMUSG00000022415	Syngr1	synaptogyrin 1
chr15	84852955	84857250	4296	*	Promoter (<=1kb)	15	84785381	84855110	69730	2	271305	ENSMUST00000016768.11	0	ENSMUSG00000016624	Phf21b	PHD finger protein 21B
chr15	84986802	84988990	2189	*	Promoter (<=1kb)	15	84943936	84988000	44065	2	223739	ENSMUST00000047144.12	0	ENSMUSG00000036046	5031439G07Rik	RIKEN cDNA 5031439G07 gene
chr15	86057225	86059855	2631	*	Promoter (<=1kb)	15	86057695	86137634	79940	1	223752	ENSMUST00000088931.9	0	ENSMUSG00000035900	Gramd4	GRAM domain containing 4
chr15	87623620	87626284	2665	*	Promoter (<=1kb)	15	87625230	87759364	134135	1	106014	ENSMUST00000068088.7	0	ENSMUSG00000054863	Tafa5	TAFA chemokine like family member 5
chr15	88861202	88868794	7593	*	Promoter (<=1kb)	15	88862186	88865726	3541	1	223775	ENSMUST00000042818.10	0	ENSMUSG00000035828	Pim3	proviral integration site 3
chr15	89208531	89212779	4249	*	Promoter (<=1kb)	15	89211553	89253069	41517	1	71474	ENSMUST00000227951.1	0	ENSMUSG00000036561	Ppp6r2	protein phosphatase 6, regulatory subunit 2
chr15	89841131	89842187	1057	*	Promoter (<=1kb)	15	89782393	89841860	59468	2	54526	ENSMUST00000029441.3	0	ENSMUSG00000063260	Syt10	synaptotagmin X
chr15	91736750	91737255	506	*	Promoter (1-2kb)	15	91738948	91789110	50163	1	66725	ENSMUST00000140734.7	-1693	ENSMUSG00000036273	Lrrk2	leucine-rich repeat kinase 2
chr15	93335600	93338494	2895	*	Promoter (<=1kb)	15	93284278	93336808	52531	2	67057	ENSMUST00000080299.6	0	ENSMUSG00000022634	Yaf2	YY1 associated factor 2
chr15	93397116	93400350	3235	*	Promoter (<=1kb)	15	93398350	93489308	90959	1	223828	ENSMUST00000109256.10	0	ENSMUSG00000036167	Pphln1	periphilin 1
chr15	96459527	96462514	2988	*	Promoter (<=1kb)	15	96413656	96460843	47188	2	72193	ENSMUST00000047835.7	0	ENSMUSG00000033228	Scaf11	SR-related CTD-associated factor 11
chr15	96695335	96701441	6107	*	Promoter (<=1kb)	15	96687392	96699730	12339	2	67760	ENSMUST00000023099.7	0	ENSMUSG00000022462	Slc38a2	solute carrier family 38, member 2
chr15	98933235	98935968	2734	*	Promoter (<=1kb)	15	98931425	98934565	3141	2	22143	ENSMUST00000077577.7	0	ENSMUSG00000023004	Tuba1b	tubulin, alpha 1B
chr15	99055027	99057682	2656	*	Promoter (<=1kb)	15	99055174	99058978	3805	1	19132	ENSMUST00000230021.1	0	ENSMUSG00000023484	Prph	peripherin
chr15	99221136	99227473	6338	*	Promoter (<=1kb)	15	99224861	99242817	17957	1	16512	ENSMUST00000041415.4	0	ENSMUSG00000037579	Kcnh3	potassium voltage-gated channel, subfamily H (eag-related), member 3
chr15	99455746	99458911	3166	*	Promoter (<=1kb)	15	99422035	99457748	35714	2	380969	ENSMUST00000023747.13	0	ENSMUSG00000023009	Nckap5l	NCK-associated protein 5-like
chr15	99589099	99591951	2853	*	Promoter (<=1kb)	15	99590782	99594829	4048	1	11830	ENSMUST00000169082.2	0	ENSMUSG00000044217	Aqp5	aquaporin 5
chr15	100613319	100617034	3716	*	Promoter (<=1kb)	15	100615349	100620761	5413	1	23994	ENSMUST00000000356.9	0	ENSMUSG00000000346	Dazap2	DAZ associated protein 2
chr15	100869955	100872103	2149	*	Promoter (<=1kb)	15	100870645	101011064	140420	1	20273	ENSMUST00000201518.3	0	ENSMUSG00000023033	Scn8a	sodium channel, voltage-gated, type VIII, alpha
chr15	101052122	101054869	2748	*	Promoter (<=1kb)	15	101050194	101054399	4206	2	668225	ENSMUST00000178140.1	0	ENSMUSG00000095440	Fignl2	fidgetin-like 2
chr15	101173192	101177696	4505	*	Promoter (<=1kb)	15	101174067	101213684	39618	1	11479	ENSMUST00000000544.11	0	ENSMUSG00000000532	Acvr1b	activin A receptor, type 1B
chr15	102202587	102206198	3612	*	Promoter (<=1kb)	15	102186410	102204245	17836	2	246277	ENSMUST00000230687.1	0	ENSMUSG00000023044	Csad	cysteine sulfinic acid decarboxylase
chr15	102404760	102407432	2673	*	Promoter (<=1kb)	15	102406143	102408235	2093	1	20683	ENSMUST00000170884.7	0	ENSMUSG00000001280	Sp1	trans-acting transcription factor 1
chr15	102470025	102471883	1859	*	Promoter (<=1kb)	15	102470539	102488880	18342	1	18521	ENSMUST00000230129.1	0	ENSMUSG00000056851	Pcbp2	poly(rC) binding protein 2
chr16	17131133	17133273	2141	*	Promoter (<=1kb)	16	17130138	17132383	2246	2	64136	ENSMUST00000023453.9	0	ENSMUSG00000022769	Sdf2l1	stromal cell-derived factor 2-like 1
chr16	18288003	18289962	1960	*	Promoter (<=1kb)	16	18253948	18289246	35299	2	94223	ENSMUST00000009321.10	0	ENSMUSG00000022718	Dgcr8	DGCR8, microprocessor complex subunit
chr16	20140455	20143106	2652	*	Promoter (<=1kb)	16	20141063	20232573	91511	1	208146	ENSMUST00000090052.10	0	ENSMUSG00000041215	Yeats2	YEATS domain containing 2
chr16	20240369	20242086	1718	*	Promoter (<=1kb)	16	20233303	20241358	8056	2	208158	ENSMUST00000040880.8	0	ENSMUSG00000041205	Map6d1	MAP6 domain containing 1
chr16	20713824	20718757	4934	*	Promoter (<=1kb)	16	20702964	20716117	13154	2	12724	ENSMUST00000007207.14	0	ENSMUSG00000022843	Clcn2	chloride channel, voltage-sensitive 2
chr16	23980211	23991787	11577	*	Promoter (<=1kb)	16	23965052	23988852	23801	2	12053	ENSMUST00000023151.5	0	ENSMUSG00000022508	Bcl6	B cell leukemia/lymphoma 6
chr16	29208889	29210750	1862	*	Promoter (<=1kb)	16	29209695	29230531	20837	1	27281	ENSMUST00000089824.10	0	ENSMUSG00000022525	Plaat1	phospholipase A and acyltransferase 1
chr16	30058951	30071378	12428	*	Promoter (<=1kb)	16	30065340	30067796	2457	1	15205	ENSMUST00000023171.7	0	ENSMUSG00000022528	Hes1	hes family bHLH transcription factor 1
chr16	32643389	32646100	2712	*	Promoter (<=1kb)	16	32643874	32668279	24406	1	51789	ENSMUST00000145627.7	0	ENSMUSG00000022791	Tnk2	tyrosine kinase, non-receptor, 2
chr16	37867375	37870332	2958	*	Promoter (<=1kb)	16	37868389	37888858	20470	1	320184	ENSMUST00000078717.6	0	ENSMUSG00000034158	Lrrc58	leucine rich repeat containing 58
chr16	70313324	70315055	1732	*	Promoter (<=1kb)	16	70313949	70569716	255768	1	74185	ENSMUST00000163832.7	0	ENSMUSG00000022707	Gbe1	glucan (1,4-alpha-), branching enzyme 1
chr16	75592443	75593876	1434	*	Promoter (<=1kb)	16	75592844	75601695	8852	1	224344	ENSMUST00000046378.13	0	ENSMUSG00000032940	Rbm11	RNA binding motif protein 11
chr16	88289080	88290859	1780	*	Promoter (<=1kb)	16	87895900	88289864	393965	2	14805	ENSMUST00000228188.1	0	ENSMUSG00000022935	Grik1	glutamate receptor, ionotropic, kainate 1
chr16	90141559	90145193	3635	*	Promoter (<=1kb)	16	89787111	90143769	356659	2	21844	ENSMUST00000114124.8	0	ENSMUSG00000002489	Tiam1	T cell lymphoma invasion and metastasis 1
chr16	91930891	91932257	1367	*	Promoter (<=1kb)	16	91925214	91931687	6474	2	28080	ENSMUST00000023677.9	0	ENSMUSG00000022956	Atp5o	ATP synthase, H+ transporting, mitochondrial F1 complex, O subunit
chr16	94369506	94372265	2760	*	Promoter (<=1kb)	16	94370618	94469220	98603	1	22129	ENSMUST00000117648.8	0	ENSMUSG00000040785	Ttc3	tetratricopeptide repeat domain 3
chr16	96080885	96084167	3283	*	Promoter (<=1kb)	16	95992092	96082428	90337	2	93871	ENSMUST00000099502.8	0	ENSMUSG00000022914	Brwd1	bromodomain and WD repeat domain containing 1
chr16	96126203	96129998	3796	*	Promoter (<=1kb)	16	96120618	96127729	7112	2	15312	ENSMUST00000050884.15	0	ENSMUSG00000040681	Hmgn1	high mobility group nucleosomal binding domain 1
chr17	4993337	4998441	5105	*	Promoter (<=1kb)	17	4994332	5097733	103402	1	239985	ENSMUST00000124362.1	0	ENSMUSG00000069729	Arid1b	AT rich interactive domain 1B (SWI-like)
chr17	5490851	5494118	3268	*	Promoter (<=1kb)	17	5492557	5753811	261255	1	224454	ENSMUST00000089185.5	0	ENSMUSG00000034265	Zdhhc14	zinc finger, DHHC domain containing 14
chr17	6781766	6784266	2501	*	Promoter (<=1kb)	17	6738041	6782784	44744	2	22350	ENSMUST00000064234.6	0	ENSMUSG00000052397	Ezr	ezrin
chr17	11067020	11068575	1556	*	Promoter (<=1kb)	17	11067125	11493173	426049	1	50873	ENSMUST00000168593.8	0	ENSMUSG00000023826	Prkn	parkin RBR E3 ubiquitin protein ligase
chr17	15371953	15379221	7269	*	Promoter (<=1kb)	17	15367354	15375976	8623	2	13388	ENSMUST00000014917.7	0	ENSMUSG00000014773	Dll1	delta like canonical Notch ligand 1
chr17	15703935	15707010	3076	*	Promoter (<=1kb)	17	15704967	15772610	67644	1	12648	ENSMUST00000024627.13	0	ENSMUSG00000023852	Chd1	chromodomain helicase DNA binding protein 1
chr17	23770498	23772053	1556	*	Promoter (<=1kb)	17	23755420	23771522	16103	2	224613	ENSMUST00000086325.12	0	ENSMUSG00000040097	Flywch1	FLYWCH-type zinc finger 1
chr17	23802088	23807458	5371	*	Promoter (<=1kb)	17	23803187	23824736	21550	1	75956	ENSMUST00000190686.6	0	ENSMUSG00000039218	Srrm2	serine/arginine repetitive matrix 2
chr17	24632026	24633639	1614	*	Promoter (<=1kb)	17	24632680	24638836	6157	1	18207	ENSMUST00000234308.1	0	ENSMUSG00000041429	Nthl1	nth (endonuclease III)-like 1 (E.coli)
chr17	25132918	25134158	1241	*	Promoter (<=1kb)	17	25133391	25162099	28709	1	26373	ENSMUST00000162862.2	0	ENSMUSG00000036636	Clcn7	chloride channel, voltage-sensitive 7
chr17	25268878	25275208	6331	*	Promoter (<=1kb)	17	25261916	25274310	12395	2	22196	ENSMUST00000049911.15	0	ENSMUSG00000015120	Ube2i	ubiquitin-conjugating enzyme E2I
chr17	25860354	25862782	2429	*	Promoter (<=1kb)	17	25844771	25861383	16613	2	106618	ENSMUST00000177170.7	0	ENSMUSG00000073434	Wdr90	WD repeat domain 90
chr17	26067277	26070431	3155	*	Promoter (<=1kb)	17	25989036	26069545	80510	2	215445	ENSMUST00000122103.8	0	ENSMUSG00000037098	Rab11fip3	RAB11 family interacting protein 3 (class II)
chr17	26714615	26717132	2518	*	Promoter (<=1kb)	17	26715650	26776635	60986	1	77128	ENSMUST00000062519.13	0	ENSMUSG00000048249	Crebrf	CREB3 regulatory factor
chr17	27500842	27504285	3444	*	Promoter (<=1kb)	17	27422387	27503304	80918	2	268934	ENSMUST00000118489.7	0	ENSMUSG00000063239	Grm4	glutamate receptor, metabotropic 4
chr17	27554042	27559472	5431	*	Promoter (<=1kb)	17	27556663	27563034	6372	1	111241	ENSMUST00000117254.8	0	ENSMUSG00000078249	Hmga1b	high mobility group AT-hook 1B
chr17	27621258	27624248	2991	*	Promoter (<=1kb)	17	27579382	27623495	44114	2	56409	ENSMUST00000025050.12	0	ENSMUSG00000024213	Nudt3	nudix (nucleotide diphosphate linked moiety X)-type motif 3
chr17	27654991	27656471	1481	*	Promoter (<=1kb)	17	27655509	27708659	53151	1	23969	ENSMUST00000114873.7	0	ENSMUSG00000040276	Pacsin1	protein kinase C and casein kinase substrate in neurons 1
chr17	27907014	27910512	3499	*	Promoter (<=1kb)	17	27909306	28062775	153470	1	224650	ENSMUST00000114842.8	0	ENSMUSG00000024219	Anks1	ankyrin repeat and SAM domain containing 1
chr17	28140441	28147309	6869	*	Promoter (<=1kb)	17	28142141	28174854	32714	1	268935	ENSMUST00000043503.10	0	ENSMUSG00000038677	Scube3	signal peptide, CUB domain, EGF-like 3
chr17	28484651	28487080	2430	*	Promoter (<=1kb)	17	28399094	28486149	87056	2	14229	ENSMUST00000079413.10	0	ENSMUSG00000024222	Fkbp5	FK506 binding protein 5
chr17	28620980	28623067	2088	*	Promoter (<=1kb)	17	28587648	28622487	34840	2	20815	ENSMUST00000233440.1	0	ENSMUSG00000004865	Srpk1	serine/arginine-rich protein specific kinase 1
chr17	28689341	28694020	4680	*	Promoter (<=1kb)	17	28637783	28689987	52205	2	224661	ENSMUST00000114764.7	0	ENSMUSG00000036196	Slc26a8	solute carrier family 26, member 8
chr17	29236131	29239136	3006	*	Promoter (<=1kb)	17	29155556	29238167	82612	2	240058	ENSMUST00000024805.14	0	ENSMUSG00000024008	Cpne5	copine V
chr17	29488812	29493764	4953	*	Promoter (<=1kb)	17	29490753	29496112	5360	1	18712	ENSMUST00000024811.8	0	ENSMUSG00000024014	Pim1	proviral integration site 1
chr17	29613916	29616146	2231	*	Promoter (<=1kb)	17	29614876	29703359	88484	1	106014251	ENSMUST00000130871.1	0	NA	Gm28043	predicted gene, 28043
chr17	30574731	30577452	2722	*	Promoter (<=1kb)	17	30215524	30576488	360965	2	224671	ENSMUST00000168787.7	0	ENSMUSG00000062202	Btbd9	BTB (POZ) domain containing 9
chr17	31294379	31298097	3719	*	Promoter (<=1kb)	17	31295483	31350739	55257	1	224674	ENSMUST00000171233.8	0	ENSMUSG00000024036	Slc37a1	solute carrier family 37 (glycerol-3-phosphate transporter), member 1
chr17	31840259	31857630	17372	*	Promoter (<=1kb)	17	31844250	31855804	11555	2	17691	ENSMUST00000024839.5	0	ENSMUSG00000024042	Sik1	salt inducible kinase 1
chr17	33977787	33979304	1518	*	Promoter (<=1kb)	17	33974659	33978827	4169	2	630499	ENSMUST00000235582.1	0	ENSMUSG00000067203	H2-K2	histocompatibility 2, K region locus 2
chr17	34897436	34900365	2930	*	Promoter (<=1kb)	17	34898469	34914051	15583	1	110147	ENSMUST00000114033.8	0	ENSMUSG00000013787	Ehmt2	euchromatic histone lysine N-methyltransferase 2
chr17	34910898	34912753	1856	*	Promoter (<=1kb)	17	34910975	34914052	3078	1	110147	ENSMUST00000124002.1	0	ENSMUSG00000013787	Ehmt2	euchromatic histone lysine N-methyltransferase 2
chr17	35515697	35518142	2446	*	Promoter (<=1kb)	17	35512734	35516824	4091	2	106795	ENSMUST00000161012.7	0	ENSMUSG00000050410	Tcf19	transcription factor 19
chr17	35840874	35842493	1620	*	Promoter (<=1kb)	17	35841515	35859670	18156	1	240087	ENSMUST00000082337.12	0	ENSMUSG00000061607	Mdc1	mediator of DNA damage checkpoint 1
chr17	42872988	42877635	4648	*	Promoter (<=1kb)	17	42792951	42876389	83439	2	12488	ENSMUST00000024709.8	0	ENSMUSG00000061665	Cd2ap	CD2-associated protein
chr17	45733463	45737718	4256	*	Promoter (<=1kb)	17	45734506	45781252	46747	1	433111	ENSMUST00000180558.8	0	ENSMUSG00000097727	F630040K05Rik	RIKEN cDNA F630040K05 gene
chr17	46026289	46034363	8075	*	Promoter (<=1kb)	17	46016993	46031815	14823	2	22339	ENSMUST00000024747.13	0	ENSMUSG00000023951	Vegfa	vascular endothelial growth factor A
chr17	46201975	46203865	1891	*	Promoter (<=1kb)	17	46202782	46243598	40817	1	72322	ENSMUST00000087031.6	0	ENSMUSG00000067150	Xpo5	exportin 5
chr17	46382861	46385457	2597	*	Promoter (<=1kb)	17	46383731	46420024	36294	1	57908	ENSMUST00000113481.8	0	ENSMUSG00000015597	Zfp318	zinc finger protein 318
chr17	46626312	46631525	5214	*	Promoter (<=1kb)	17	46564471	46629504	65034	2	71461	ENSMUST00000044442.9	0	ENSMUSG00000023972	Ptk7	PTK7 protein tyrosine kinase 7
chr17	47008914	47011600	2687	*	Promoter (<=1kb)	17	46928295	47010520	82226	2	224826	ENSMUST00000113337.9	0	ENSMUSG00000023977	Ubr2	ubiquitin protein ligase E3 component n-recognin 2
chr17	50508077	50510407	2331	*	Promoter (<=1kb)	17	50509403	50688484	179082	1	224860	ENSMUST00000043938.7	0	ENSMUSG00000038910	Plcl2	phospholipase C-like 2
chr17	51177821	51179997	2177	*	Promoter (<=1kb)	17	50733124	51179168	446045	2	72238	ENSMUST00000024717.9	0	ENSMUSG00000023923	Tbc1d5	TBC1 domain family, member 5
chr17	56078519	56081837	3319	*	Promoter (<=1kb)	17	56079634	56100592	20959	1	15193	ENSMUST00000226053.1	0	ENSMUSG00000002833	Hdgfl2	HDGF like 2
chr17	56255343	56257793	2451	*	Promoter (<=1kb)	17	56256810	56263610	6801	1	14154	ENSMUST00000060253.4	0	ENSMUSG00000043683	Fem1a	fem 1 homolog a
chr17	57029579	57032934	3356	*	Promoter (<=1kb)	17	57021051	57031488	10438	2	16549	ENSMUST00000007814.9	0	ENSMUSG00000007670	Khsrp	KH-type splicing regulatory protein
chr17	57274689	57277461	2773	*	Promoter (1-2kb)	17	57279100	57327950	48851	1	22324	ENSMUST00000169220.8	-1639	ENSMUSG00000034116	Vav1	vav 1 oncogene
chr17	65781834	65785148	3315	*	Promoter (<=1kb)	17	65782573	65803912	21340	1	70351	ENSMUST00000161324.7	0	ENSMUSG00000061950	Ppp4r1	protein phosphatase 4, regulatory subunit 1
chr17	66100552	66102453	1902	*	Promoter (<=1kb)	17	66078638	66101559	22922	2	72900	ENSMUST00000143987.8	0	ENSMUSG00000024099	Ndufv2	NADH:ubiquinone oxidoreductase core subunit V2
chr17	66446117	66451799	5683	*	Promoter (<=1kb)	17	66336982	66449750	112769	2	68617	ENSMUST00000086693.11	0	ENSMUSG00000052105	Mtcl1	microtubule crosslinking factor 1
chr17	68001654	68005646	3993	*	Promoter (<=1kb)	17	67842713	68004120	161408	2	268970	ENSMUST00000024840.11	0	ENSMUSG00000024043	Arhgap28	Rho GTPase activating protein 28
chr17	71782057	71783979	1923	*	Promoter (<=1kb)	17	71782617	71857542	74926	1	78785	ENSMUST00000230749.1	0	ENSMUSG00000024059	Clip4	CAP-GLY domain containing linker protein family, member 4
chr17	79019414	79021865	2452	*	Promoter (<=1kb)	17	78949405	79020816	71412	2	75292	ENSMUST00000168887.7	0	ENSMUSG00000024070	Prkd3	protein kinase D3
chr17	81668126	81671595	3470	*	Promoter (<=1kb)	17	81647809	81670187	22379	2	20541	ENSMUST00000234923.1	0	ENSMUSG00000054640	Slc8a1	solute carrier family 8 (sodium/calcium exchanger), member 1
chr17	83350150	83353974	3825	*	Promoter (<=1kb)	17	83350931	83480357	129427	1	78798	ENSMUST00000096766.11	0	ENSMUSG00000032624	Eml4	echinoderm microtubule associated protein like 4
chr17	85684879	85693621	8743	*	Promoter (<=1kb)	17	85684277	85688274	3998	2	20472	ENSMUST00000163568.3	0	ENSMUSG00000024134	Six2	sine oculis-related homeobox 2
chr17	86165995	86171006	5012	*	Promoter (<=1kb)	17	86167785	86657919	490135	1	18754	ENSMUST00000097275.8	0	ENSMUSG00000045038	Prkce	protein kinase C, epsilon
chr17	88439572	88442379	2808	*	Promoter (<=1kb)	17	88440711	88490533	49823	1	14236	ENSMUST00000112238.8	0	ENSMUSG00000034998	Foxn2	forkhead box N2
chr18	4634408	4637072	2665	*	Promoter (<=1kb)	18	4634878	4649927	15050	1	240185	ENSMUST00000234494.1	0	ENSMUSG00000033960	Jcad	junctional cadherin 5 associated
chr18	9209798	9215383	5586	*	Promoter (<=1kb)	18	9212163	9218136	5974	1	14370	ENSMUST00000041080.6	0	ENSMUSG00000036904	Fzd8	frizzled class receptor 8
chr18	12940836	12942393	1558	*	Promoter (<=1kb)	18	12755314	12941841	186528	2	64291	ENSMUST00000074352.10	0	ENSMUSG00000044252	Osbpl1a	oxysterol binding protein-like 1A
chr18	21000735	21003177	2443	*	Promoter (<=1kb)	18	21001341	21027535	26195	1	56515	ENSMUST00000234107.1	0	ENSMUSG00000024317	Rnf138	ring finger protein 138
chr18	23751201	23754843	3643	*	Promoter (<=1kb)	18	23750447	23752305	1859	2	100502834	ENSMUST00000132571.1	0	ENSMUSG00000086287	Gm15972	predicted gene 15972
chr18	39488519	39492159	3641	*	Promoter (<=1kb)	18	39410545	39490674	80130	2	14815	ENSMUST00000115567.7	0	ENSMUSG00000024431	Nr3c1	nuclear receptor subfamily 3, group C, member 1
chr18	44827253	44829551	2299	*	Promoter (<=1kb)	18	44827746	44889717	61972	1	240255	ENSMUST00000037763.10	0	ENSMUSG00000034653	Ythdc2	YTH domain containing 2
chr18	45557829	45561320	3492	*	Promoter (<=1kb)	18	45559469	45671249	111781	1	140492	ENSMUST00000184101.7	0	ENSMUSG00000054477	Kcnn2	potassium intermediate/small conductance calcium-activated channel, subfamily N, member 2
chr18	46197911	46200024	2114	*	Promoter (<=1kb)	18	46167292	46198818	31527	2	28105	ENSMUST00000167364.8	0	ENSMUSG00000033949	Trim36	tripartite motif-containing 36
chr18	52767258	52769563	2306	*	Promoter (<=1kb)	18	52767709	52915864	148156	1	67847	ENSMUST00000115410.8	0	ENSMUSG00000024534	Sncaip	synuclein, alpha interacting protein (synphilin)
chr18	53244771	53246720	1950	*	Promoter (<=1kb)	18	53245662	53390920	145259	1	69226	ENSMUST00000165032.8	0	ENSMUSG00000024535	Snx24	sorting nexing 24
chr18	53861242	53863381	2140	*	Promoter (<=1kb)	18	53862122	53955548	93427	1	70425	ENSMUST00000069597.7	0	ENSMUSG00000073563	Csnk1g3	casein kinase 1, gamma 3
chr18	61397480	61402074	4595	*	Promoter (<=1kb)	18	61298136	61400431	102296	2	170826	ENSMUST00000075299.12	0	ENSMUSG00000033871	Ppargc1b	peroxisome proliferative activated receptor, gamma, coactivator 1 beta
chr18	73570616	73576941	6326	*	Promoter (<=1kb)	18	73573044	73592575	19532	1	240396	ENSMUST00000091852.4	0	ENSMUSG00000037253	Mex3c	mex3 RNA binding family member C
chr18	73701769	73704710	2942	*	Promoter (<=1kb)	18	73639009	73703780	64772	2	17128	ENSMUST00000025393.13	0	ENSMUSG00000024515	Smad4	SMAD family member 4
chr18	75366108	75381104	14997	*	Promoter (<=1kb)	18	75365332	75367088	1757	2	102636262	ENSMUST00000174338.1	0	NA	Gm20544	predicted gene 20544
chr18	77184832	77186852	2021	*	Promoter (<=1kb)	18	77185839	77258771	72933	1	225742	ENSMUST00000075290.7	0	ENSMUSG00000025425	St8sia5	ST8 alpha-N-acetyl-neuraminide alpha-2,8-sialyltransferase 5
chr18	77712680	77714944	2265	*	Promoter (<=1kb)	18	77631497	77713933	82437	2	212163	ENSMUST00000074653.5	0	ENSMUSG00000047466	8030462N17Rik	RIKEN cDNA 8030462N17 gene
chr18	77773287	77774868	1582	*	Promoter (<=1kb)	18	77773729	77782869	9141	1	11946	ENSMUST00000026495.14	0	ENSMUSG00000025428	Atp5a1	ATP synthase, H+ transporting, mitochondrial F1 complex, alpha subunit 1
chr18	82908214	82918174	9961	*	Promoter (<=1kb)	18	82910663	82955958	45296	1	329003	ENSMUST00000235793.1	0	ENSMUSG00000058881	Zfp516	zinc finger protein 516
chr19	3684291	3688461	4171	*	Promoter (<=1kb)	19	3584828	3686556	101729	2	16973	ENSMUST00000025856.16	0	ENSMUSG00000024913	Lrp5	low density lipoprotein receptor-related protein 5
chr19	4304564	4307005	2442	*	Promoter (<=1kb)	19	4286001	4305955	19955	2	110355	ENSMUST00000025791.11	0	ENSMUSG00000024858	Grk2	G protein-coupled receptor kinase 2
chr19	4509561	4511602	2042	*	Promoter (<=1kb)	19	4510472	4621752	111281	1	18563	ENSMUST00000068004.12	0	ENSMUSG00000024892	Pcx	pyruvate carboxylase
chr19	4613700	4617149	3450	*	Promoter (<=1kb)	19	4611785	4615667	3883	2	225875	ENSMUST00000113822.2	0	ENSMUSG00000045045	Lrfn4	leucine rich repeat and fibronectin type III domain containing 4
chr19	5455626	5458420	2795	*	Promoter (<=1kb)	19	5453180	5457894	4715	2	240514	ENSMUST00000179549.2	0	ENSMUSG00000095098	Ccdc85b	coiled-coil domain containing 85B
chr19	5487360	5492144	4785	*	Promoter (<=1kb)	19	5490455	5495201	4747	1	12631	ENSMUST00000209469.1	0	ENSMUSG00000056201	Cfl1	cofilin 1, non-muscle
chr19	5636433	5639202	2770	*	Promoter (<=1kb)	19	5637483	5648130	10648	1	19697	ENSMUST00000025867.5	0	ENSMUSG00000024927	Rela	v-rel reticuloendotheliosis viral oncogene homolog A (avian)
chr19	5687603	5690863	3261	*	Promoter (<=1kb)	19	5664635	5688908	24274	2	104401	ENSMUST00000113615.8	0	ENSMUSG00000054874	Pcnx3	pecanex homolog 3
chr19	5923641	5925815	2175	*	Promoter (<=1kb)	19	5915636	5924816	9181	2	104252	ENSMUST00000055458.5	0	ENSMUSG00000045664	Cdc42ep2	CDC42 effector protein (Rho GTPase binding) 2
chr19	6398104	6402548	4445	*	Promoter (<=1kb)	19	6399340	6415210	15871	1	19395	ENSMUST00000113476.7	0	ENSMUSG00000032946	Rasgrp2	RAS, guanyl releasing protein 2
chr19	7240086	7241788	1703	*	Promoter (<=1kb)	19	7225668	7241034	15367	2	70999	ENSMUST00000236628.1	0	ENSMUSG00000024764	Naa40	N(alpha)-acetyltransferase 40, NatD catalytic subunit
chr19	7381435	7384245	2811	*	Promoter (<=1kb)	19	7382537	7383561	1025	1	654802	ENSMUST00000186160.2	0	NA	1700105P06Rik	RIKEN cDNA 1700105P06 gene
chr19	7611830	7613494	1665	*	Promoter (<=1kb)	19	7612541	7614745	2205	1	66727	ENSMUST00000131326.1	0	ENSMUSG00000024973	Plaat5	phospholipase A and acyltransferase 5
chr19	8940094	8943207	3114	*	Promoter (<=1kb)	19	8941875	8952303	10429	1	23942	ENSMUST00000096240.2	0	ENSMUSG00000071646	Mta2	metastasis-associated gene family, member 2
chr19	10868250	10870662	2413	*	Promoter (<=1kb)	19	10857822	10869940	12119	2	98170	ENSMUST00000025645.13	0	ENSMUSG00000024736	Tmem132a	transmembrane protein 132A
chr19	16955016	16956846	1831	*	Promoter (<=1kb)	19	16956118	17055782	99665	1	353211	ENSMUST00000224145.1	0	ENSMUSG00000039126	Prune2	prune homolog 2
chr19	23140016	23143255	3240	*	Promoter (<=1kb)	19	23141226	23168134	26909	1	16601	ENSMUST00000036884.2	0	ENSMUSG00000033863	Klf9	Kruppel-like factor 9
chr19	23686857	23689052	2196	*	Promoter (<=1kb)	19	23687429	23731668	44240	1	72351	ENSMUST00000237333.1	0	ENSMUSG00000074925	Ptar1	protein prenyltransferase alpha subunit repeat containing 1
chr19	24279383	24281640	2258	*	Promoter (<=1kb)	19	24261453	24280605	19153	2	14297	ENSMUST00000081333.10	0	ENSMUSG00000059363	Fxn	frataxin
chr19	24554586	24558136	3551	*	Promoter (<=1kb)	19	24294794	24555842	261049	2	18719	ENSMUST00000112673.8	0	ENSMUSG00000024867	Pip5k1b	phosphatidylinositol-4-phosphate 5-kinase, type 1 beta
chr19	24998881	25000708	1828	*	Promoter (<=1kb)	19	24999534	25202432	202899	1	76088	ENSMUST00000025831.7	0	ENSMUSG00000052085	Dock8	dedicator of cytokinesis 8
chr19	26603311	26608882	5572	*	Promoter (<=1kb)	19	26605050	26778275	173226	1	67155	ENSMUST00000176769.8	0	ENSMUSG00000024921	Smarca2	SWI/SNF related, matrix associated, actin dependent regulator of chromatin, subfamily a, member 2
chr19	36553554	36555688	2135	*	Promoter (<=1kb)	19	36554639	36621132	66494	1	226098	ENSMUST00000139215.7	0	ENSMUSG00000041180	Hectd2	HECT domain E3 ubiquitin protein ligase 2
chr19	40510584	40514842	4259	*	Promoter (<=1kb)	19	40294753	40513740	218988	2	20411	ENSMUST00000226047.1	0	ENSMUSG00000025006	Sorbs1	sorbin and SH3 domain containing 1
chr19	40893983	40895779	1797	*	Promoter (<=1kb)	19	40894703	40894789	87	1	102466881	ENSMUST00000183735.1	0	ENSMUSG00000099118	Mir8092	microRNA 8092
chr19	44929238	44932047	2810	*	Promoter (<=1kb)	19	44931151	44983188	52038	1	226151	ENSMUST00000096053.4	0	ENSMUSG00000036097	Slf2	SMC5-SMC6 complex localization factor 2
chr19	45228674	45237565	8892	*	Promoter (<=1kb)	19	45232684	45235812	3129	2	16814	ENSMUST00000099401.5	0	ENSMUSG00000025216	Lbx1	ladybird homeobox 1
chr19	45740206	45743876	3671	*	Promoter (<=1kb)	19	45736798	45742874	6077	2	14179	ENSMUST00000026240.13	0	ENSMUSG00000025219	Fgf8	fibroblast growth factor 8
chr19	46308480	46309667	1188	*	Promoter (2-3kb)	19	46306121	46306869	749	1	18034	ENSMUST00000235868.1	2359	ENSMUSG00000025225	Nfkb2	nuclear factor of kappa light polypeptide gene enhancer in B cells 2, p49/p100
chr19	46326712	46330602	3891	*	Promoter (<=1kb)	19	46328184	46330446	2263	1	68431	ENSMUST00000026256.8	0	ENSMUSG00000025226	Fbxl15	F-box and leucine-rich repeat protein 15
chr19	46499377	46505510	6134	*	Promoter (<=1kb)	19	46501702	46516848	15147	1	93679	ENSMUST00000026008.8	0	ENSMUSG00000025034	Trim8	tripartite motif-containing 8
chr19	46960682	46963292	2611	*	Promoter (<=1kb)	19	46886829	46962308	75480	2	76952	ENSMUST00000168536.8	0	ENSMUSG00000025041	Nt5c2	5'-nucleotidase, cytosolic II
chr19	47014083	47016943	2861	*	Promoter (<=1kb)	19	47014698	47025327	10630	1	226180	ENSMUST00000037636.3	0	ENSMUSG00000034336	Ina	internexin neuronal intermediate filament protein, alpha
chr19	47177900	47180183	2284	*	Promoter (<=1kb)	19	47178820	47259441	80622	1	18011	ENSMUST00000111808.10	0	ENSMUSG00000006435	Neurl1a	neuralized E3 ubiquitin protein ligase 1A
chrX	7750289	7751365	1077	*	Promoter (<=1kb)	20	7738460	7750905	12446	2	54648	ENSMUST00000154977.1	0	ENSMUSG00000031150	Ccdc120	coiled-coil domain containing 120
chrX	7877494	7880371	2878	*	Promoter (<=1kb)	20	7878262	7880322	2061	1	18715	ENSMUST00000126715.1	0	ENSMUSG00000031155	Pim2	proviral integration site 2
chrX	9271959	9273664	1706	*	Promoter (<=1kb)	20	9272756	9313250	40495	1	22439	ENSMUST00000015486.6	0	ENSMUSG00000015342	Xk	X-linked Kx blood group
chrX	10484621	10486430	1810	*	Promoter (<=1kb)	20	10485158	10596605	111448	1	21912	ENSMUST00000076354.12	0	ENSMUSG00000058254	Tspan7	tetraspanin 7
chrX	10716794	10719609	2816	*	Promoter (<=1kb)	20	10717390	10719690	2301	1	68041	ENSMUST00000008179.6	0	ENSMUSG00000008035	Mid1ip1	Mid1 interacting protein 1 (gastrulation specific G12-like (zebrafish))
chrX	13070174	13073315	3142	*	Promoter (<=1kb)	20	13071498	13123449	51952	1	22284	ENSMUST00000169594.8	0	ENSMUSG00000031010	Usp9x	ubiquitin specific peptidase 9, X chromosome
chrX	20686882	20689555	2674	*	Promoter (<=1kb)	20	20687954	20699880	11927	1	18555	ENSMUST00000115364.7	0	ENSMUSG00000031065	Cdk16	cyclin-dependent kinase 16
chrX	36644446	36645975	1530	*	Promoter (<=1kb)	20	36608314	36645395	37082	2	338351	ENSMUST00000051906.12	0	ENSMUSG00000059708	Akap17b	A kinase (PRKA) anchor protein 17B
chrX	42148095	42153563	5469	*	Promoter (<=1kb)	20	42149317	42277185	127869	1	20843	ENSMUST00000115073.8	0	ENSMUSG00000025862	Stag2	stromal antigen 2
chrX	51204277	51206735	2459	*	Promoter (<=1kb)	20	51117269	51205832	88564	2	171170	ENSMUST00000114875.7	0	ENSMUSG00000036109	Mbnl3	muscleblind like splicing factor 3
chrX	52743761	52747346	3586	*	Promoter (1-2kb)	20	52742503	52742567	65	2	723829	ENSMUST00000083522.1	-1194	ENSMUSG00000065456	Mir106a	microRNA 106a
chrX	52987551	52989054	1504	*	Promoter (<=1kb)	20	52988137	53021659	33523	1	15452	ENSMUST00000026723.8	0	ENSMUSG00000025630	Hprt	hypoxanthine guanine phosphoribosyl transferase
chrX	56454233	56456802	2570	*	Promoter (<=1kb)	20	56454857	56507840	52984	1	236790	ENSMUST00000134138.1	0	ENSMUSG00000035967	Ints6l	integrator complex subunit 6 like
chrX	64275439	64278036	2598	*	Promoter (<=1kb)	20	64264885	64276996	12112	2	245446	ENSMUST00000069926.13	0	ENSMUSG00000046699	Slitrk4	SLIT and NTRK-like family, member 4
chrX	72824841	72825769	929	*	Promoter (<=1kb)	20	72825178	72842602	17425	1	57249	ENSMUST00000114553.7	0	ENSMUSG00000031344	Gabrq	gamma-aminobutyric acid (GABA) A receptor, subunit theta
chrX	73823301	73825613	2313	*	Promoter (<=1kb)	20	73793359	73824969	31611	2	245469	ENSMUST00000002080.11	0	ENSMUSG00000002006	Pdzd4	PDZ domain containing 4
chrX	74304496	74305854	1359	*	Promoter (<=1kb)	20	74304998	74311862	6865	1	14567	ENSMUST00000015435.10	0	ENSMUSG00000015291	Gdi1	guanosine diphosphate (GDP) dissociation inhibitor 1
chrX	94365448	94367850	2403	*	Promoter (<=1kb)	20	94355053	94366777	11725	2	631145	ENSMUST00000044989.11	0	ENSMUSG00000043549	Fam90a1b	family with sequence similarity 90, member A1B
chrX	101428716	101430656	1941	*	Promoter (<=1kb)	20	101429318	101439621	10304	1	53610	ENSMUST00000147708.7	0	ENSMUSG00000031311	Nono	non-POU-domain-containing, octamer binding protein
chrX	105928125	105929902	1778	*	Promoter (<=1kb)	20	105797615	105929403	131789	2	22589	ENSMUST00000113573.7	0	ENSMUSG00000031229	Atrx	ATRX, chromatin remodeler
chrX	112600116	112602199	2084	*	Promoter (<=1kb)	20	112600526	112626073	25548	1	245595	ENSMUST00000151972.6	0	ENSMUSG00000025529	Zfp711	zinc finger protein 711
chrX	134307548	134308705	1158	*	Promoter (<=1kb)	20	134308084	134362639	54556	1	102920	ENSMUST00000081064.11	0	ENSMUSG00000031262	Cenpi	centromere protein I
chrX	134474804	134475890	1087	*	Promoter (<=1kb)	20	134460558	134474993	14436	2	74469	ENSMUST00000113223.2	0	ENSMUSG00000009596	Taf7l	TATA-box binding protein associated factor 7 like
chrX	140598139	140601204	3066	*	Promoter (<=1kb)	20	140540262	140600659	60398	2	14605	ENSMUST00000112996.8	0	ENSMUSG00000031431	Tsc22d3	TSC22 domain family, member 3
chrX	142389455	142391320	1866	*	Promoter (<=1kb)	20	142317993	142390344	72352	2	50790	ENSMUST00000112907.7	0	ENSMUSG00000031278	Acsl4	acyl-CoA synthetase long-chain family member 4
chrX	142965345	142967416	2072	*	Promoter (<=1kb)	20	142851146	142966728	115583	2	56068	ENSMUST00000041317.2	0	ENSMUSG00000042225	Ammecr1	Alport syndrome, mental retardation, midface hypoplasia and elliptocytosis chromosomal region gene 1
chrX	151800465	151801792	1328	*	Promoter (<=1kb)	20	151800883	151804511	3629	1	59026	ENSMUST00000139386.1	0	ENSMUSG00000025261	Huwe1	HECT, UBA and WWE domain containing 1
chrX	157489715	157492914	3200	*	Promoter (<=1kb)	20	157443855	157492287	48433	2	20603	ENSMUST00000112529.7	0	ENSMUSG00000071708	Sms	spermine synthase
chrX	163908128	163910079	1952	*	Promoter (<=1kb)	20	163909017	163933666	24650	1	108012	ENSMUST00000069041.14	0	ENSMUSG00000031367	Ap1s2	adaptor-related protein complex 1, sigma 2 subunit
chr1	13301813	13304277	2465	*	Promoter (2-3kb)	1	13190106	13299722	109617	2	17978	ENSMUST00000145280.1	-2091	ENSMUSG00000005886	Ncoa2	nuclear receptor coactivator 2
chr1	33669183	33671834	2652	*	Promoter (<=1kb)	1	33453810	33669795	215986	2	19076	ENSMUST00000027312.10	0	ENSMUSG00000026134	Prim2	DNA primase, p58 subunit
chr1	37624150	37624644	495	*	Promoter (<=1kb)	1	37611677	37625242	13566	2	72097	ENSMUST00000160023.5	598	ENSMUSG00000026090	2010300C02Rik	RIKEN cDNA 2010300C02 gene
chr2	84822652	84823773	1122	*	Promoter (<=1kb)	2	84811176	84822652	11477	2	68678	ENSMUST00000028471.5	0	ENSMUSG00000027077	Smtnl1	smoothelin-like 1
chr2	118705699	118706882	1184	*	Promoter (1-2kb)	2	118699103	118703963	4861	2	383787	ENSMUST00000104937.1	-1736	ENSMUSG00000078137	Ankrd63	ankyrin repeat domain 63
chr2	144599558	144600833	1276	*	Promoter (<=1kb)	2	144599897	144768758	168862	1	66044	ENSMUST00000028917.6	0	ENSMUSG00000027430	Dtd1	D-tyrosyl-tRNA deacylase 1
chr2	163202188	163205121	2934	*	Promoter (<=1kb)	2	163203125	163324170	121046	1	269389	ENSMUST00000109428.8	0	ENSMUSG00000074607	Tox2	TOX high mobility group box family member 2
chr2	180224456	180229187	4732	*	Promoter (<=1kb)	2	180176373	180225859	49487	2	16776	ENSMUST00000015791.5	0	ENSMUSG00000015647	Lama5	laminin, alpha 5
chr3	95240070	95241509	1440	*	Promoter (<=1kb)	3	95236920	95241598	4679	2	229588	ENSMUST00000090815.5	89	ENSMUSG00000068860	Gm128	predicted gene 128
chr3	95314246	95316507	2262	*	Promoter (<=1kb)	3	95314791	95321880	7090	1	76893	ENSMUST00000129267.7	0	ENSMUSG00000015714	Cers2	ceramide synthase 2
chr3	103338725	103339125	401	*	Promoter (2-3kb)	3	103341682	103355563	13882	1	94093	ENSMUST00000197365.1	-2557	ENSMUSG00000033014	Trim33	tripartite motif-containing 33
chr4	127200318	127201637	1320	*	Promoter (1-2kb)	4	127203306	127214754	11449	1	242667	ENSMUST00000137062.1	-1669	ENSMUSG00000042388	Dlgap3	DLG associated protein 3
chr4	134467165	134469758	2594	*	Promoter (<=1kb)	4	134468320	134473843	5524	1	16765	ENSMUST00000030636.10	0	ENSMUSG00000028832	Stmn1	stathmin 1
chr4	137912365	137914403	2039	*	Promoter (<=1kb)	4	137913471	137935387	21917	1	230857	ENSMUST00000151110.3	0	ENSMUSG00000057530	Ece1	endothelin converting enzyme 1
chr5	31091911	31096527	4617	*	Promoter (<=1kb)	5	31086106	31093615	7510	2	22784	ENSMUST00000031037.13	0	ENSMUSG00000029151	Slc30a3	solute carrier family 30 (zinc transporter), member 3
chr5	99727539	99730026	2488	*	Promoter (<=1kb)	5	99297244	99729045	431802	2	319818	ENSMUST00000146396.7	0	ENSMUSG00000089809	A930011G23Rik	RIKEN cDNA A930011G23 gene
chr5	120746208	120746916	709	*	Promoter (2-3kb)	5	120730333	120749853	19521	2	246728	ENSMUST00000053909.12	2937	ENSMUSG00000032690	Oas2	2'-5' oligoadenylate synthetase 2
chr6	6862298	6866339	4042	*	Promoter (<=1kb)	6	6863334	6867970	4637	1	13396	ENSMUST00000171311.7	0	ENSMUSG00000029754	Dlx6	distal-less homeobox 6
chr7	16386887	16388403	1517	*	Promoter (<=1kb)	7	16320234	16387806	67573	2	56459	ENSMUST00000211741.1	0	ENSMUSG00000052833	Sae1	SUMO1 activating enzyme subunit 1
chr7	119525494	119526651	1158	*	Promoter (<=1kb)	7	119526208	119543793	17586	1	272428	ENSMUST00000066465.2	0	ENSMUSG00000030972	Acsm5	acyl-CoA synthetase medium-chain family member 5
chr8	24948105	24949130	1026	*	Promoter (<=1kb)	8	24836140	24948804	112665	2	353188	ENSMUST00000121438.8	0	ENSMUSG00000037437	Adam32	a disintegrin and metallopeptidase domain 32
chr8	27084665	27091933	7269	*	Promoter (<=1kb)	8	27085583	27123435	37853	1	78560	ENSMUST00000178514.7	0	ENSMUSG00000031486	Adgra2	adhesion G protein-coupled receptor A2
chr8	41014601	41018227	3627	*	Promoter (<=1kb)	8	41000675	41016755	16081	2	102103	ENSMUST00000155626.7	0	ENSMUSG00000045636	Mtus1	mitochondrial tumor suppressor 1
chr8	84020757	84024634	3878	*	Promoter (<=1kb)	8	84021471	84029188	7718	1	74337	ENSMUST00000142367.7	0	ENSMUSG00000047986	Palm3	paralemmin 3
chr8	88359930	88363126	3197	*	Promoter (<=1kb)	8	88331059	88362194	31136	2	26992	ENSMUST00000034085.7	0	ENSMUSG00000031660	Brd7	bromodomain containing 7
chr8	105859161	105862379	3219	*	Promoter (<=1kb)	8	105860580	105879330	18751	1	68051	ENSMUST00000008594.8	0	ENSMUSG00000008450	Nutf2	nuclear transport factor 2
chr8	120014275	120014964	690	*	Promoter (1-2kb)	8	120013208	120015690	2483	1	78892	ENSMUST00000151629.1	1067	ENSMUSG00000031825	Crispld2	cysteine-rich secretory protein LCCL domain containing 2
chr8	122546045	122552198	6154	*	Promoter (<=1kb)	8	122481698	122551329	69632	2	234839	ENSMUST00000067252.13	0	ENSMUSG00000014444	Piezo1	piezo-type mechanosensitive ion channel component 1
chr9	22053642	22056338	2697	*	Promoter (1-2kb)	9	22022811	22052023	29213	2	15571	ENSMUST00000215901.1	-1619	ENSMUSG00000003410	Elavl3	ELAV like RNA binding protein 3
chr9	44482219	44491976	9758	*	Promoter (<=1kb)	9	44482825	44510422	27598	1	80288	ENSMUST00000220303.1	0	ENSMUSG00000063382	Bcl9l	B cell CLL/lymphoma 9-like
chr9	45117370	45118939	1570	*	Promoter (<=1kb)	9	45117782	45130070	12289	1	72821	ENSMUST00000170998.8	0	ENSMUSG00000070304	Scn2b	sodium channel, voltage-gated, type II, beta
chr9	58112789	58114100	1312	*	Promoter (<=1kb)	9	58067503	58114360	46858	2	382077	ENSMUST00000146741.1	260	ENSMUSG00000037716	Ccdc33	coiled-coil domain containing 33
chr9	64119678	64121742	2065	*	Promoter (<=1kb)	9	64121606	64138105	16500	1	235435	ENSMUST00000118215.2	0	ENSMUSG00000032401	Lctl	lactase-like
chr9	107231017	107232772	1756	*	Promoter (<=1kb)	9	106892825	107231909	339085	2	208869	ENSMUST00000044532.10	0	ENSMUSG00000039716	Dock3	dedicator of cyto-kinesis 3
chr10	81172807	81185832	13026	*	Promoter (<=1kb)	10	81178950	81179013	64	1	100217454	ENSMUST00000082507.1	0	ENSMUSG00000064441	Snord37	small nucleolar RNA, C/D box 37
chr10	85828729	85830238	1510	*	Promoter (<=1kb)	10	85829494	85878574	49081	1	103136	ENSMUST00000217667.1	0	ENSMUSG00000001785	Pwp1	PWP1 homolog, endonuclein
chr10	86684805	86686363	1559	*	Promoter (<=1kb)	10	86685525	86689954	4430	1	66263	ENSMUST00000218095.1	0	ENSMUSG00000097412	1810014B01Rik	RIKEN cDNA 1810014B01 gene
chr11	97498064	97503235	5172	*	Promoter (<=1kb)	11	97490783	97500340	9558	2	100141474	ENSMUST00000056955.1	0	ENSMUSG00000047988	4933428G20Rik	RIKEN cDNA 4933428G20 gene
chr12	69723609	69725775	2167	*	Promoter (<=1kb)	12	69690433	69724873	34441	2	217666	ENSMUST00000021370.9	0	ENSMUSG00000020988	L2hgdh	L-2-hydroxyglutarate dehydrogenase
chr12	76306856	76308883	2028	*	Promoter (<=1kb)	12	76307066	76315101	8036	1	108156	ENSMUST00000220321.1	0	ENSMUSG00000021048	Mthfd1	methylenetetrahydrofolate dehydrogenase (NADP+ dependent), methenyltetrahydrofolate cyclohydrolase, formyltetrahydrofolate synthase
chr12	110687739	110691124	3386	*	Promoter (2-3kb)	12	110692709	110693180	472	2	15519	ENSMUST00000129005.1	2056	ENSMUSG00000021270	Hsp90aa1	heat shock protein 90, alpha (cytosolic), class A member 1
chr13	40727699	40734951	7253	*	Promoter (<=1kb)	13	40727808	40735162	7355	1	102633805	ENSMUST00000181176.2	0	ENSMUSG00000097752	Gm26688	predicted gene, 26688
chr13	113031352	113032720	1369	*	Promoter (2-3kb)	13	113035111	113038324	3214	1	238896	ENSMUST00000180543.7	-2391	ENSMUSG00000078926	Cdc20b	cell division cycle 20B
chr14	31127982	31132673	4692	*	Promoter (<=1kb)	14	31088132	31128956	40825	2	66487	ENSMUST00000203261.2	0	ENSMUSG00000058351	Smim4	small integral membrane protein 4
chr14	52018628	52021455	2828	*	Promoter (<=1kb)	14	52006082	52020701	14620	2	69890	ENSMUST00000228580.1	0	ENSMUSG00000049295	Zfp219	zinc finger protein 219
chr15	38517129	38521444	4316	*	Promoter (<=1kb)	15	38487427	38519266	31840	2	54375	ENSMUST00000065308.12	0	ENSMUSG00000037458	Azin1	antizyme inhibitor 1
chr15	89371523	89374773	3251	*	Promoter (<=1kb)	15	89371637	89373818	2182	2	100126824	ENSMUST00000167643.3	0	ENSMUSG00000091780	Sco2	SCO2 cytochrome c oxidase assembly protein
chr16	4646479	4653597	7119	*	Promoter (<=1kb)	16	4633277	4646716	13440	2	78885	ENSMUST00000143723.7	0	ENSMUSG00000039637	Coro7	coronin 7
chr16	17801643	17805372	3730	*	Promoter (<=1kb)	16	17803402	17808292	4891	1	224024	ENSMUST00000231383.1	0	ENSMUSG00000012017	Scarf2	scavenger receptor class F, member 2
chr17	25013239	25017323	4085	*	Promoter (<=1kb)	17	25016085	25096687	80603	1	106633	ENSMUST00000142000.8	0	ENSMUSG00000024169	Ift140	intraflagellar transport 140
chr17	35028852	35029076	225	*	Promoter (<=1kb)	17	35028605	35029868	1264	2	17687	ENSMUST00000173124.7	792	ENSMUSG00000007035	Msh5	mutS homolog 5
chr18	38991889	38994591	2703	*	Promoter (<=1kb)	18	38993145	39100149	107005	1	71302	ENSMUST00000115574.1	0	ENSMUSG00000036452	Arhgap26	Rho GTPase activating protein 26
chr19	28009636	28012724	3089	*	Promoter (<=1kb)	19	27761727	28011048	249322	2	19726	ENSMUST00000046898.16	0	ENSMUSG00000040929	Rfx3	regulatory factor X, 3 (influences HLA class II expression)
chr1	65048863	65049138	276	*	Promoter (1-2kb)	1	65048557	65051119	2563	2	12968	ENSMUST00000161960.1	1981	ENSMUSG00000070870	Cryge	crystallin, gamma E
chr1	156654934	156655894	961	*	Promoter (2-3kb)	1	156655672	156658458	2787	2	30935	ENSMUST00000154353.1	2564	ENSMUSG00000060519	Tor3a	torsin family 3, member A
chr2	25240373	25243097	2725	*	Promoter (<=1kb)	2	25239157	25242452	3296	2	67859	ENSMUST00000114356.2	0	ENSMUSG00000036731	Cysrt1	cysteine rich tail 1
chr2	92191034	92191293	260	*	Promoter (<=1kb)	2	92191977	92192074	98	1	100316756	ENSMUST00000158014.1	-684	ENSMUSG00000088639	Mir1955	microRNA 1955
chr2	105659239	105664099	4861	*	Promoter (<=1kb)	2	105657862	105661343	3482	2	103164605	ENSMUST00000194826.2	0	ENSMUSG00000102424	Paupar	Pax6 upstream antisense RNA
chr2	155442764	155444224	1461	*	Promoter (1-2kb)	2	155420277	155440785	20509	2	56406	ENSMUST00000109669.7	-1979	ENSMUSG00000038369	Ncoa6	nuclear receptor coactivator 6
chr3	146149069	146151036	1968	*	Promoter (<=1kb)	3	146149833	146195513	45681	1	68279	ENSMUST00000011152.13	0	ENSMUSG00000011008	Mcoln2	mucolipin 2
chr3	153849426	153850060	635	*	Promoter (2-3kb)	3	153850373	153852424	2052	2	72317	ENSMUST00000156292.1	2364	ENSMUSG00000086438	Asb17os	ankyrin repeat and SOCS box-containing 17, opposite strand
chr4	118366108	118366285	178	*	Promoter (1-2kb)	4	118363407	118365066	1660	2	230676	ENSMUST00000130058.1	-1042	ENSMUSG00000033253	Szt2	SZT2 subunit of KICSTOR complex
chr4	139095504	139096650	1147	*	Promoter (2-3kb)	4	139082284	139092993	10710	2	17965	ENSMUST00000042844.6	-2511	ENSMUSG00000041120	Nbl1	NBL1, DAN family BMP antagonist
chr4	139643805	139644629	825	*	Promoter (<=1kb)	4	139644042	139644111	70	1	102465617	ENSMUST00000183787.1	0	ENSMUSG00000098569	Mir7020	microRNA 7020
chr5	30709634	30714018	4385	*	Promoter (<=1kb)	5	30711564	30799375	87812	1	65254	ENSMUST00000114729.7	0	ENSMUSG00000029168	Dpysl5	dihydropyrimidinase-like 5
chr5	137028775	137033643	4869	*	Promoter (<=1kb)	5	137030295	137033351	3057	1	381677	ENSMUST00000041543.8	0	ENSMUSG00000037428	Vgf	VGF nerve growth factor inducible
chr6	22984064	22984739	676	*	Promoter (1-2kb)	6	22986309	22999397	13089	1	19283	ENSMUST00000201827.1	-1570	ENSMUSG00000068748	Ptprz1	protein tyrosine phosphatase, receptor type Z, polypeptide 1
chr6	49318640	49320477	1838	*	Promoter (<=1kb)	6	49319274	49341582	22309	1	57895	ENSMUST00000055559.7	0	ENSMUSG00000050786	Ccdc126	coiled-coil domain containing 126
chr6	52188820	52192735	3916	*	Promoter (<=1kb)	6	52189671	52191753	2083	2	15401	ENSMUST00000101395.2	0	ENSMUSG00000000942	Hoxa4	homeobox A4
chr6	124992383	124994590	2208	*	Promoter (2-3kb)	6	124996694	125003096	6403	1	319352	ENSMUST00000032479.10	-2104	ENSMUSG00000030329	Pianp	PILR alpha associated neural protein
chr7	44982867	44984108	1242	*	Promoter (<=1kb)	7	44978698	44983551	4854	2	15469	ENSMUST00000208938.1	0	ENSMUSG00000109324	Prmt1	protein arginine N-methyltransferase 1
chr7	45233107	45236334	3228	*	Promoter (<=1kb)	7	45233643	45235499	1857	2	12493	ENSMUST00000210226.1	0	ENSMUSG00000030798	Cd37	CD37 antigen
chr7	51861040	51862992	1953	*	Promoter (<=1kb)	7	51860577	51862267	1691	2	100040608	ENSMUST00000169357.1	0	ENSMUSG00000092118	Fancf	Fanconi anemia, complementation group F
chr7	87584106	87584749	644	*	Promoter (<=1kb)	7	87584168	87805180	221013	1	108071	ENSMUST00000208791.1	0	ENSMUSG00000049583	Grm5	glutamate receptor, metabotropic 5
chr7	140921636	140923806	2171	*	Promoter (<=1kb)	7	140922106	140922855	750	1	101613	ENSMUST00000183761.1	0	ENSMUSG00000038745	Nlrp6	NLR family, pyrin domain containing 6
chr8	84871111	84873318	2208	*	Promoter (<=1kb)	8	84872111	84887446	15336	1	71846	ENSMUST00000170296.1	0	ENSMUSG00000003824	Syce2	synaptonemal complex central element protein 2
chr8	120531230	120540755	9526	*	Promoter (<=1kb)	8	120538696	120538754	59	1	102466849	ENSMUST00000184722.1	0	ENSMUSG00000098280	Mir7687	microRNA 7687
chr9	43221579	43222714	1136	*	Promoter (1-2kb)	9	43222467	43223974	1508	2	102644	ENSMUST00000213286.1	1260	ENSMUSG00000032014	Oaf	out at first homolog
chr10	60957647	60958348	702	*	Promoter (2-3kb)	10	60960723	60960844	122	1	100316671	ENSMUST00000116876.1	-2375	ENSMUSG00000080526	Mir466j	microRNA 466j
chr10	80928258	80934164	5907	*	Promoter (<=1kb)	10	80930073	80932204	2132	1	17873	ENSMUST00000015456.9	0	ENSMUSG00000015312	Gadd45b	growth arrest and DNA-damage-inducible 45 beta
chr10	88459280	88460774	1495	*	Promoter (<=1kb)	10	88459569	88473235	13667	1	20962	ENSMUST00000020252.9	0	ENSMUSG00000020059	Sycp3	synaptonemal complex protein 3
chr10	93241731	93243315	1585	*	Promoter (2-3kb)	10	93239023	93265743	26721	1	237459	ENSMUST00000216729.1	2708	ENSMUSG00000020015	Cdk17	cyclin-dependent kinase 17
chr11	54921283	54922285	1003	*	Promoter (<=1kb)	11	54918611	54921075	2465	2	57783	ENSMUST00000132224.1	-208	ENSMUSG00000020400	Tnip1	TNFAIP3 interacting protein 1
chr11	59190990	59192682	1693	*	Promoter (<=1kb)	11	59183875	59191952	8078	2	14923	ENSMUST00000170202.8	0	ENSMUSG00000020444	Guk1	guanylate kinase 1
chr11	60809583	60812041	2459	*	Promoter (<=1kb)	11	60788104	60811265	23162	2	20425	ENSMUST00000018744.14	0	ENSMUSG00000020534	Shmt1	serine hydroxymethyltransferase 1 (soluble)
chr12	80642586	80645059	2474	*	Promoter (<=1kb)	12	80634022	80644341	10320	2	13877	ENSMUST00000021559.13	0	ENSMUSG00000021131	Erh	ERH mRNA splicing and mitosis factor
chr12	100278403	100278792	390	*	Promoter (1-2kb)	12	100276609	100300908	24300	1	100038713	ENSMUST00000223300.1	1794	ENSMUSG00000113679	Gm10432	predicted gene 10432
chr15	27747489	27748118	630	*	Promoter (<=1kb)	15	27732129	27748551	16423	2	223435	ENSMUST00000227030.1	433	ENSMUSG00000022263	Trio	triple functional domain (PTPRF interacting)
chr15	38077148	38079828	2681	*	Promoter (<=1kb)	15	37967859	38078854	110996	2	70790	ENSMUST00000110336.3	0	ENSMUSG00000037487	Ubr5	ubiquitin protein ligase E3 component n-recognin 5
chr15	74720561	74722538	1978	*	Promoter (<=1kb)	15	74721204	74724639	3436	1	223626	ENSMUST00000070923.2	0	ENSMUSG00000056665	Them6	thioesterase superfamily member 6
chr15	76368201	76369889	1689	*	Promoter (<=1kb)	15	76368898	76371437	2540	1	59053	ENSMUST00000023213.7	0	ENSMUSG00000022554	Hgh1	HGH1 homolog
chr15	99771271	99773462	2192	*	Promoter (<=1kb)	15	99734881	99772462	37582	2	71949	ENSMUST00000109035.10	0	ENSMUSG00000023021	Cers5	ceramide synthase 5
chr16	5145307	5147517	2211	*	Promoter (<=1kb)	16	5147109	5183934	36826	1	665119	ENSMUST00000165810.1	0	ENSMUSG00000091712	Sec14l5	SEC14-like lipid binding 5
chr17	34999694	35002830	3137	*	Promoter (<=1kb)	17	35000987	35016322	15336	1	22321	ENSMUST00000087315.13	0	ENSMUSG00000007029	Vars	valyl-tRNA synthetase
chr18	84854448	84855236	789	*	Promoter (<=1kb)	18	84854969	84879866	24898	1	109672	ENSMUST00000235254.1	0	ENSMUSG00000024646	Cyb5a	cytochrome b5 type A (microsomal)
chr19	32210034	32211727	1694	*	Promoter (<=1kb)	19	32122728	32211013	88286	2	208449	ENSMUST00000151289.8	0	ENSMUSG00000040451	Sgms1	sphingomyelin synthase 1
chr19	38395522	38397654	2133	*	Promoter (<=1kb)	19	38395980	38405610	9631	1	240660	ENSMUST00000054098.3	0	ENSMUSG00000044026	Slc35g1	solute carrier family 35, member G1
chr19	45745192	45750263	5072	*	Promoter (<=1kb)	19	45747734	45749591	1858	2	18150	ENSMUST00000070215.7	0	ENSMUSG00000056209	Npm3	nucleoplasmin 3
chrX	51679399	51682057	2659	*	Promoter (<=1kb)	20	51387212	51681703	294492	2	50786	ENSMUST00000088172.11	0	ENSMUSG00000062184	Hs6st2	heparan sulfate 6-O-sulfotransferase 2
chrX	58027691	58033946	6256	*	Promoter (<=1kb)	20	58030643	58036559	5917	1	22773	ENSMUST00000088627.10	0	ENSMUSG00000067860	Zic3	zinc finger protein of the cerebellum 3
chr1	40085275	40087269	1995	*	Promoter (<=1kb)	1	40076228	40085851	9624	2	100047133	ENSMUST00000181756.2	0	ENSMUSG00000097899	Gm16894	predicted gene, 16894
chr1	152765516	152768605	3090	*	Promoter (<=1kb)	1	152516760	152766305	249546	2	19731	ENSMUST00000111859.7	0	ENSMUSG00000026482	Rgl1	ral guanine nucleotide dissociation stimulator,-like 1
chr1	171360005	171362016	2012	*	Promoter (<=1kb)	1	171358446	171360798	2353	2	68874	ENSMUST00000061878.4	0	ENSMUSG00000045259	Klhdc9	kelch domain containing 9
chr2	25355470	25357119	1650	*	Promoter (<=1kb)	2	25352276	25356345	4070	2	83768	ENSMUST00000139108.7	0	ENSMUSG00000026958	Dpp7	dipeptidylpeptidase 7
chr2	49749702	49750766	1065	*	Promoter (1-2kb)	2	49752190	49758908	6719	1	16574	ENSMUST00000132968.1	-1424	ENSMUSG00000026764	Kif5c	kinesin family member 5C
chr2	117119061	117123494	4434	*	Promoter (<=1kb)	2	117121374	117182279	60906	1	114715	ENSMUST00000028829.12	0	ENSMUSG00000027351	Spred1	sprouty protein with EVH-1 domain 1, related sequence
chr3	153904479	153907052	2574	*	Promoter (<=1kb)	3	153857149	153906138	48990	2	55993	ENSMUST00000005630.10	0	ENSMUSG00000005493	Msh4	mutS homolog 4
chr4	40267305	40270397	3093	*	Promoter (<=1kb)	4	40269579	40270940	1362	1	100504309	ENSMUST00000129758.2	0	ENSMUSG00000028407	Smim27	small integral membrane protein 27
chr5	91961500	91964167	2668	*	Promoter (<=1kb)	5	91962389	91966598	4210	1	381650	ENSMUST00000193925.5	0	ENSMUSG00000102644	Thap6	THAP domain containing 6
chr7	30728255	30730853	2599	*	Promoter (<=1kb)	7	30727701	30728484	784	2	69804	ENSMUST00000207955.1	0	ENSMUSG00000006315	Tmem147	transmembrane protein 147
chr9	21411221	21412710	1490	*	Promoter (<=1kb)	9	21405242	21411720	6479	2	330902	ENSMUST00000181812.1	0	ENSMUSG00000097665	Gm16853	predicted gene, 16853
chr10	82628957	82631885	2929	*	Promoter (<=1kb)	10	82629828	82650324	20497	1	21665	ENSMUST00000092266.10	0	ENSMUSG00000034674	Tdg	thymine DNA glycosylase
chr10	117675502	117677359	1858	*	Promoter (<=1kb)	10	117675893	117684934	9042	1	70574	ENSMUST00000141991.1	0	ENSMUSG00000020183	Cpm	carboxypeptidase M
chr11	75912901	75914428	1528	*	Promoter (1-2kb)	11	75832137	75911062	78926	2	380714	ENSMUST00000066504.10	-1839	ENSMUSG00000020847	Rph3al	rabphilin 3A-like (without C2 domains)
chr11	106775972	106790263	14292	*	Promoter (<=1kb)	11	106782693	106782759	67	2	100526469	ENSMUST00000175532.2	0	ENSMUSG00000093273	Mir3064	microRNA 3064
chr12	21318108	21318625	518	*	Promoter (1-2kb)	12	21316436	21320776	4341	1	67732	ENSMUST00000222344.1	1672	ENSMUSG00000062054	Iah1	isoamyl acetate-hydrolyzing esterase 1 homolog
chr12	79295288	79298166	2879	*	Promoter (<=1kb)	12	79297282	79814690	517409	1	19363	ENSMUST00000171210.2	0	ENSMUSG00000059060	Rad51b	RAD51 paralog B
chr14	61680493	61688054	7562	*	Promoter (<=1kb)	14	61602839	61682373	79535	2	668253	ENSMUST00000182768.7	0	ENSMUSG00000097589	Dleu2	deleted in lymphocytic leukemia, 2
chr14	79773282	79774430	1149	*	Promoter (1-2kb)	14	79766780	79771312	4533	2	18530	ENSMUST00000195355.1	-1970	ENSMUSG00000036422	Pcdh8	protocadherin 8
chr16	44138195	44141900	3706	*	Promoter (<=1kb)	16	44085402	44139305	53904	2	11964	ENSMUST00000114666.8	0	ENSMUSG00000052459	Atp6v1a	ATPase, H+ transporting, lysosomal V1 subunit A
chr16	90400222	90401713	1492	*	Promoter (<=1kb)	16	90400544	90497858	97315	1	26559	ENSMUST00000231719.1	0	ENSMUSG00000053414	Hunk	hormonally upregulated Neu-associated kinase
chr17	43157906	43158978	1073	*	Promoter (<=1kb)	17	43146041	43158266	12226	2	545207	ENSMUST00000233163.1	0	ENSMUSG00000117011	E130008D07Rik	RIKEN cDNA E130008D07 gene
chr18	36559104	36561864	2761	*	Promoter (<=1kb)	18	36559987	36583681	23695	1	108857	ENSMUST00000134146.7	0	ENSMUSG00000024483	Ankhd1	ankyrin repeat and KH domain containing 1
chr2	158793822	158795600	1779	*	Promoter (<=1kb)	2	158794807	158858214	63408	1	71715	ENSMUST00000029186.13	0	ENSMUSG00000027655	Dhx35	DEAH (Asp-Glu-Ala-His) box polypeptide 35
chr8	121589754	121592251	2498	*	Promoter (<=1kb)	8	121590361	121598760	8400	1	67443	ENSMUST00000034270.16	0	ENSMUSG00000031812	Map1lc3b	microtubule-associated protein 1 light chain 3 beta

## Sheet: TCFL5-activable meiotic genes
Mybl1
Mcmdc2
Ccne2
Npr2
Ago4
Ythdf2
Pdik1l
Cenps
Hfm1
Sun1
Nr2c2
Ccne1
Igf1r
Siah1a
Fzr1
Camk2b
Ube2b
Ubb
Meioc
Dicer1
Wnt5a
Slc26a8
Ehmt2
Zfp318
Ubr2
Ythdc2
Stag2
Atrx
Msh5
Syce2
Sycp3
Msh4
